# Supplementary material for: TiF4-mediated, one-pot, reductive amination of carboxylic acids with borane–ammonia
Source: RSC Adv. 2024 Sep 30;14(42):31205–9. doi: 10.1039/d4ra05888g (PMC11441464; doi:10.1039/d4ra05888g)
Supplement: RA-014-D4RA05888G-s002 [file RA-014-D4RA05888G-s002.cif]

# Supplementary Information (SI) for RSC Advances.
# This journal is © The Royal Society of Chemistry 2024

####################################################################### 
# 
# This file contains crystal structure data downloaded from the 
# Cambridge Structural Database (CSD) hosted by the Cambridge 
# Crystallographic Data Centre (CCDC).
# 
# Full information about CCDC data access policies and citation 
# guidelines are available at http://www.ccdc.cam.ac.uk/access/V1 
# 
# Audit and citation data items may have been added by the CCDC. 
# Please retain this information to preserve the provenance of 
# this file and to allow appropriate attribution of the data. 
# 
#######################################################################

data_Madison02_a
_database_code_depnum_ccdc_archive 'CCDC 2373783'
loop_
_audit_author_name
_audit_author_address
'Matthias Zeller'
;Purdue University
United States of America
;
_audit_update_record             
;
2024-07-26 deposited with the CCDC.	2024-09-24 downloaded from the CCDC.
;

_audit_creation_method           SHELXL-2019/3
_shelx_SHELXL_version_number     2019/3
_chemical_name_systematic        Borane-N-benzyl-1-cyclohexylmethanamine
_chemical_name_common            ?
_chemical_melting_point          ?
_chemical_formula_moiety         ?
_chemical_formula_sum            'C14 H24 B N'
_chemical_formula_weight         217.15

loop_
_atom_type_symbol
_atom_type_description
_atom_type_scat_dispersion_real
_atom_type_scat_dispersion_imag
_atom_type_scat_source
C C 0.0033 0.0016 'International Tables Vol C Tables 4.2.6.8 and 6.1.1.4'
H H 0.0000 0.0000 'International Tables Vol C Tables 4.2.6.8 and 6.1.1.4'
N N 0.0061 0.0033 'International Tables Vol C Tables 4.2.6.8 and 6.1.1.4'
B B 0.0013 0.0007 'International Tables Vol C Tables 4.2.6.8 and 6.1.1.4'

_space_group_crystal_system      triclinic
_space_group_IT_number           2
_space_group_name_H-M_alt        'P -1'
_space_group_name_Hall           '-P 1'

_shelx_space_group_comment       
;
The symmetry employed for this shelxl refinement is uniquely defined
by the following loop, which should always be used as a source of
symmetry information in preference to the above space-group names.
They are only intended as comments.
;

loop_
_space_group_symop_operation_xyz
'x, y, z'
'-x, -y, -z'

_cell_length_a                   8.552(2)
_cell_length_b                   9.056(4)
_cell_length_c                   9.909(3)
_cell_angle_alpha                68.308(10)
_cell_angle_beta                 71.722(13)
_cell_angle_gamma                79.828(13)
_cell_volume                     675.5(4)
_cell_formula_units_Z            2
_cell_measurement_temperature    150(2)
_cell_measurement_reflns_used    9951
_cell_measurement_theta_min      2.4263
_cell_measurement_theta_max      32.6894

_exptl_crystal_description       plate
_exptl_crystal_colour            colourless
_exptl_crystal_density_meas      ?
_exptl_crystal_density_method    ?
_exptl_crystal_density_diffrn    1.068
_exptl_crystal_F_000             240
_exptl_transmission_factor_min   ?
_exptl_transmission_factor_max   ?
_exptl_crystal_size_max          0.280
_exptl_crystal_size_mid          0.230
_exptl_crystal_size_min          0.090
_exptl_absorpt_coefficient_mu    0.060
_shelx_estimated_absorpt_T_min   0.983
_shelx_estimated_absorpt_T_max   0.995
_exptl_absorpt_correction_type   multi-scan
_exptl_absorpt_correction_T_min  0.6864
_exptl_absorpt_correction_T_max  0.7465
_exptl_absorpt_process_details   
;
SADABS 2016/2: Krause, L., Herbst-Irmer, R., Sheldrick G.M. & Stalke D. (2015). J. Appl. Cryst. 48, 3-10.
;
_exptl_absorpt_special_details   ?
_diffrn_ambient_temperature      150(2)
_diffrn_radiation_wavelength     0.71073
_diffrn_radiation_type           MoK\a
_diffrn_source                   'fine focus sealed tube X-ray source'
_diffrn_source_current           '30 mA'
_diffrn_source_voltage           '50 kV'
_diffrn_radiation_monochromator  'Triumph curved graphite crystal'
_diffrn_measurement_device       'three circle diffractometer'
_diffrn_measurement_device_type  'Bruker AXS D8 Quest'
_diffrn_detector_type            
'PhotonII charge-integrating pixel array (CPAD)'
_diffrn_measurement_method       'omega and phi scans'
_diffrn_detector_area_resol_mean 7.4074
_diffrn_reflns_number            42471
_diffrn_reflns_av_unetI/netI     0.0270
_diffrn_reflns_av_R_equivalents  0.0466
_diffrn_reflns_limit_h_min       -13
_diffrn_reflns_limit_h_max       13
_diffrn_reflns_limit_k_min       -13
_diffrn_reflns_limit_k_max       13
_diffrn_reflns_limit_l_min       -15
_diffrn_reflns_limit_l_max       15
_diffrn_reflns_theta_min         2.298
_diffrn_reflns_theta_max         33.272
_diffrn_reflns_theta_full        25.242
_diffrn_measured_fraction_theta_max 0.996
_diffrn_measured_fraction_theta_full 0.999
_diffrn_reflns_Laue_measured_fraction_max 0.996
_diffrn_reflns_Laue_measured_fraction_full 0.999
_diffrn_reflns_point_group_measured_fraction_max 0.996
_diffrn_reflns_point_group_measured_fraction_full 0.999
_reflns_number_total             5179
_reflns_number_gt                3780
_reflns_threshold_expression     'I > 2\s(I)'
_reflns_Friedel_coverage         0.000
_reflns_Friedel_fraction_max     .
_reflns_Friedel_fraction_full    .

_reflns_special_details          
;
 Reflections were merged by SHELXL according to the crystal
 class for the calculation of statistics and refinement.
 
 _reflns_Friedel_fraction is defined as the number of unique
 Friedel pairs measured divided by the number that would be
 possible theoretically, ignoring centric projections and
 systematic absences.
;

_computing_data_collection       'Apex4 v2022.10-1 (Bruker, 2022)'
_computing_cell_refinement       'SAINT V8.40B (Bruker, 2020)'
_computing_data_reduction        'SAINT V8.40B (Bruker, 2020)'
_computing_structure_solution    'SHELXT (Sheldrick, 2015b)'
_computing_structure_refinement  
;  
SHELXL-2019/2 (Sheldrick, 2015a, 2019), 
SHELXLE Rev1573 (H\"ubschle et al., 2011)
;
_computing_molecular_graphics    ?
_computing_publication_material  ?
_refine_special_details          ?
_refine_ls_structure_factor_coef Fsqd
_refine_ls_matrix_type           full
_refine_ls_weighting_scheme      calc
_refine_ls_weighting_details     
'w=1/[\s^2^(Fo^2^)+(0.0586P)^2^+0.1274P] where P=(Fo^2^+2Fc^2^)/3'
_atom_sites_solution_primary     dual
_atom_sites_solution_secondary   difmap
_atom_sites_solution_hydrogens   mixed
_refine_ls_hydrogen_treatment    mixed
_refine_ls_extinction_method     none
_refine_ls_extinction_coef       .
_refine_ls_number_reflns         5179
_refine_ls_number_parameters     150
_refine_ls_number_restraints     0
_refine_ls_R_factor_all          0.0698
_refine_ls_R_factor_gt           0.0467
_refine_ls_wR_factor_ref         0.1336
_refine_ls_wR_factor_gt          0.1199
_refine_ls_goodness_of_fit_ref   1.048
_refine_ls_restrained_S_all      1.048
_refine_ls_shift/su_max          0.000
_refine_ls_shift/su_mean         0.000

loop_
_atom_site_label
_atom_site_type_symbol
_atom_site_fract_x
_atom_site_fract_y
_atom_site_fract_z
_atom_site_U_iso_or_equiv
_atom_site_adp_type
_atom_site_occupancy
_atom_site_site_symmetry_order
_atom_site_calc_flag
_atom_site_refinement_flags_posn
_atom_site_refinement_flags_adp
_atom_site_refinement_flags_occupancy
_atom_site_disorder_assembly
_atom_site_disorder_group
B1 B 0.22699(13) 0.41303(13) 0.98453(11) 0.0275(2) Uani 1 1 d . . . . .
H1B H 0.1213(9) 0.3304(8) 1.0374(6) 0.041 Uiso 1 1 calc R U . . .
H2B H 0.2278(10) 0.4747(4) 1.0660(6) 0.041 Uiso 1 1 calc R U . . .
H3B H 0.3494(9) 0.3404(8) 0.9601(2) 0.041 Uiso 1 1 calc R U . . .
C1 C 0.01105(11) 0.71469(12) 0.58693(10) 0.02770(18) Uani 1 1 d . . . . .
H1 H -0.051913 0.731067 0.678652 0.033 Uiso 1 1 calc R U . . .
C2 C -0.01381(13) 0.81949(13) 0.45067(11) 0.0317(2) Uani 1 1 d . . . . .
H2 H -0.092974 0.907592 0.449637 0.038 Uiso 1 1 calc R U . . .
C3 C 0.07655(13) 0.79603(13) 0.31601(11) 0.0335(2) Uani 1 1 d . . . . .
H3 H 0.059103 0.867623 0.223000 0.040 Uiso 1 1 calc R U . . .
C4 C 0.19199(13) 0.66803(14) 0.31791(11) 0.0347(2) Uani 1 1 d . . . . .
H4 H 0.253958 0.651337 0.226091 0.042 Uiso 1 1 calc R U . . .
C5 C 0.21741(12) 0.56372(12) 0.45420(11) 0.02988(19) Uani 1 1 d . . . . .
H5 H 0.297190 0.476165 0.454627 0.036 Uiso 1 1 calc R U . . .
C6 C 0.12773(10) 0.58569(11) 0.58995(9) 0.02340(16) Uani 1 1 d . . . . .
C7 C 0.15498(11) 0.46995(11) 0.73717(10) 0.02530(17) Uani 1 1 d . . . . .
H7A H 0.052527 0.414924 0.797931 0.030 Uiso 1 1 calc R U . . .
H7B H 0.243072 0.388312 0.715360 0.030 Uiso 1 1 calc R U . . .
C8 C 0.35072(11) 0.63788(11) 0.73871(10) 0.02487(17) Uani 1 1 d . . . . .
H8A H 0.333751 0.705405 0.639198 0.030 Uiso 1 1 calc R U . . .
H8B H 0.446857 0.561891 0.720773 0.030 Uiso 1 1 calc R U . . .
C9 C 0.39267(10) 0.74399(10) 0.80936(9) 0.02302(16) Uani 1 1 d . . . . .
H9 H 0.420440 0.675507 0.905387 0.028 Uiso 1 1 calc R U . . .
C10 C 0.25011(12) 0.86424(12) 0.84380(11) 0.03004(19) Uani 1 1 d . . . . .
H10A H 0.157869 0.806686 0.925234 0.036 Uiso 1 1 calc R U . . .
H10B H 0.210235 0.920379 0.752840 0.036 Uiso 1 1 calc R U . . .
C11 C 0.30060(14) 0.98665(13) 0.89222(12) 0.0358(2) Uani 1 1 d . . . . .
H11A H 0.206596 1.065509 0.907499 0.043 Uiso 1 1 calc R U . . .
H11B H 0.328576 0.932249 0.989434 0.043 Uiso 1 1 calc R U . . .
C12 C 0.44852(14) 1.07242(12) 0.77414(12) 0.0349(2) Uani 1 1 d . . . . .
H12A H 0.417839 1.134146 0.679235 0.042 Uiso 1 1 calc R U . . .
H12B H 0.480950 1.148009 0.809966 0.042 Uiso 1 1 calc R U . . .
C13 C 0.59351(13) 0.95410(13) 0.74403(13) 0.0347(2) Uani 1 1 d . . . . .
H13A H 0.631834 0.900865 0.836175 0.042 Uiso 1 1 calc R U . . .
H13B H 0.685776 1.011733 0.662720 0.042 Uiso 1 1 calc R U . . .
C14 C 0.54589(12) 0.82885(12) 0.69780(11) 0.02972(19) Uani 1 1 d . . . . .
H14A H 0.639869 0.748521 0.688588 0.036 Uiso 1 1 calc R U . . .
H14B H 0.525078 0.880720 0.597294 0.036 Uiso 1 1 calc R U . . .
N1 N 0.20203(9) 0.54537(9) 0.82904(8) 0.02192(14) Uani 1 1 d . . . . .
H1N H 0.1140(16) 0.6122(16) 0.8542(14) 0.033 Uiso 1 1 d . U . . .

loop_
_atom_site_aniso_label
_atom_site_aniso_U_11
_atom_site_aniso_U_22
_atom_site_aniso_U_33
_atom_site_aniso_U_23
_atom_site_aniso_U_13
_atom_site_aniso_U_12
B1 0.0284(5) 0.0295(5) 0.0231(4) -0.0066(4) -0.0082(4) -0.0010(4)
C1 0.0255(4) 0.0331(4) 0.0231(4) -0.0099(3) -0.0051(3) -0.0004(3)
C2 0.0310(5) 0.0343(5) 0.0283(4) -0.0076(4) -0.0100(4) -0.0013(4)
C3 0.0372(5) 0.0408(5) 0.0235(4) -0.0059(4) -0.0101(4) -0.0126(4)
C4 0.0364(5) 0.0474(6) 0.0240(4) -0.0172(4) -0.0028(4) -0.0107(4)
C5 0.0289(4) 0.0370(5) 0.0286(4) -0.0182(4) -0.0053(3) -0.0032(4)
C6 0.0225(4) 0.0282(4) 0.0226(4) -0.0108(3) -0.0058(3) -0.0049(3)
C7 0.0274(4) 0.0255(4) 0.0265(4) -0.0114(3) -0.0087(3) -0.0022(3)
C8 0.0221(4) 0.0302(4) 0.0232(4) -0.0113(3) -0.0029(3) -0.0049(3)
C9 0.0232(4) 0.0247(4) 0.0229(4) -0.0078(3) -0.0084(3) -0.0024(3)
C10 0.0255(4) 0.0328(5) 0.0349(5) -0.0167(4) -0.0065(3) -0.0009(3)
C11 0.0398(5) 0.0343(5) 0.0365(5) -0.0196(4) -0.0044(4) -0.0043(4)
C12 0.0429(6) 0.0272(4) 0.0363(5) -0.0114(4) -0.0101(4) -0.0065(4)
C13 0.0321(5) 0.0325(5) 0.0427(5) -0.0129(4) -0.0102(4) -0.0093(4)
C14 0.0249(4) 0.0302(4) 0.0339(5) -0.0126(4) -0.0037(3) -0.0053(3)
N1 0.0205(3) 0.0245(3) 0.0219(3) -0.0098(3) -0.0050(2) -0.0015(2)

_geom_special_details            
;
 All esds (except the esd in the dihedral angle between two l.s. planes)
 are estimated using the full covariance matrix.  The cell esds are taken
 into account individually in the estimation of esds in distances, angles
 and torsion angles; correlations between esds in cell parameters are only
 used when they are defined by crystal symmetry.  An approximate (isotropic)
 treatment of cell esds is used for estimating esds involving l.s. planes.
;

loop_
_geom_bond_atom_site_label_1
_geom_bond_atom_site_label_2
_geom_bond_distance
_geom_bond_site_symmetry_2
_geom_bond_publ_flag
B1 N1 1.6146(13) . ?
B1 H1B 1.142(8) . ?
B1 H2B 1.142(8) . ?
B1 H3B 1.142(8) . ?
C1 C2 1.3895(13) . ?
C1 C6 1.3937(13) . ?
C1 H1 0.9500 . ?
C2 C3 1.3884(15) . ?
C2 H2 0.9500 . ?
C3 C4 1.3820(17) . ?
C3 H3 0.9500 . ?
C4 C5 1.3900(15) . ?
C4 H4 0.9500 . ?
C5 C6 1.3908(13) . ?
C5 H5 0.9500 . ?
C6 C7 1.5092(13) . ?
C7 N1 1.4979(11) . ?
C7 H7A 0.9900 . ?
C7 H7B 0.9900 . ?
C8 N1 1.4926(12) . ?
C8 C9 1.5228(12) . ?
C8 H8A 0.9900 . ?
C8 H8B 0.9900 . ?
C9 C10 1.5276(13) . ?
C9 C14 1.5325(13) . ?
C9 H9 1.0000 . ?
C10 C11 1.5290(14) . ?
C10 H10A 0.9900 . ?
C10 H10B 0.9900 . ?
C11 C12 1.5229(16) . ?
C11 H11A 0.9900 . ?
C11 H11B 0.9900 . ?
C12 C13 1.5197(16) . ?
C12 H12A 0.9900 . ?
C12 H12B 0.9900 . ?
C13 C14 1.5253(14) . ?
C13 H13A 0.9900 . ?
C13 H13B 0.9900 . ?
C14 H14A 0.9900 . ?
C14 H14B 0.9900 . ?
N1 H1N 0.910(13) . ?

loop_
_geom_angle_atom_site_label_1
_geom_angle_atom_site_label_2
_geom_angle_atom_site_label_3
_geom_angle
_geom_angle_site_symmetry_1
_geom_angle_site_symmetry_3
_geom_angle_publ_flag
N1 B1 H1B 109.5 . . ?
N1 B1 H2B 109.5 . . ?
H1B B1 H2B 109.5 . . ?
N1 B1 H3B 109.5 . . ?
H1B B1 H3B 109.5 . . ?
H2B B1 H3B 109.5 . . ?
C2 C1 C6 120.44(9) . . ?
C2 C1 H1 119.8 . . ?
C6 C1 H1 119.8 . . ?
C3 C2 C1 120.29(10) . . ?
C3 C2 H2 119.9 . . ?
C1 C2 H2 119.9 . . ?
C4 C3 C2 119.69(9) . . ?
C4 C3 H3 120.2 . . ?
C2 C3 H3 120.2 . . ?
C3 C4 C5 119.98(9) . . ?
C3 C4 H4 120.0 . . ?
C5 C4 H4 120.0 . . ?
C4 C5 C6 120.95(10) . . ?
C4 C5 H5 119.5 . . ?
C6 C5 H5 119.5 . . ?
C5 C6 C1 118.64(8) . . ?
C5 C6 C7 120.30(9) . . ?
C1 C6 C7 121.06(8) . . ?
N1 C7 C6 114.18(8) . . ?
N1 C7 H7A 108.7 . . ?
C6 C7 H7A 108.7 . . ?
N1 C7 H7B 108.7 . . ?
C6 C7 H7B 108.7 . . ?
H7A C7 H7B 107.6 . . ?
N1 C8 C9 115.57(7) . . ?
N1 C8 H8A 108.4 . . ?
C9 C8 H8A 108.4 . . ?
N1 C8 H8B 108.4 . . ?
C9 C8 H8B 108.4 . . ?
H8A C8 H8B 107.5 . . ?
C8 C9 C10 112.33(7) . . ?
C8 C9 C14 106.82(7) . . ?
C10 C9 C14 110.94(8) . . ?
C8 C9 H9 108.9 . . ?
C10 C9 H9 108.9 . . ?
C14 C9 H9 108.9 . . ?
C9 C10 C11 112.25(8) . . ?
C9 C10 H10A 109.2 . . ?
C11 C10 H10A 109.2 . . ?
C9 C10 H10B 109.2 . . ?
C11 C10 H10B 109.2 . . ?
H10A C10 H10B 107.9 . . ?
C12 C11 C10 111.22(9) . . ?
C12 C11 H11A 109.4 . . ?
C10 C11 H11A 109.4 . . ?
C12 C11 H11B 109.4 . . ?
C10 C11 H11B 109.4 . . ?
H11A C11 H11B 108.0 . . ?
C13 C12 C11 110.76(9) . . ?
C13 C12 H12A 109.5 . . ?
C11 C12 H12A 109.5 . . ?
C13 C12 H12B 109.5 . . ?
C11 C12 H12B 109.5 . . ?
H12A C12 H12B 108.1 . . ?
C12 C13 C14 111.30(9) . . ?
C12 C13 H13A 109.4 . . ?
C14 C13 H13A 109.4 . . ?
C12 C13 H13B 109.4 . . ?
C14 C13 H13B 109.4 . . ?
H13A C13 H13B 108.0 . . ?
C13 C14 C9 113.45(8) . . ?
C13 C14 H14A 108.9 . . ?
C9 C14 H14A 108.9 . . ?
C13 C14 H14B 108.9 . . ?
C9 C14 H14B 108.9 . . ?
H14A C14 H14B 107.7 . . ?
C8 N1 C7 110.64(7) . . ?
C8 N1 B1 112.47(7) . . ?
C7 N1 B1 110.62(7) . . ?
C8 N1 H1N 109.8(8) . . ?
C7 N1 H1N 105.9(8) . . ?
B1 N1 H1N 107.1(8) . . ?

_refine_diff_density_max         0.291
_refine_diff_density_min         -0.223
_refine_diff_density_rms         0.040

_shelx_res_file                  
;
TITL Madison02_a.res in P-1
    Madison02_a.res
    created by SHELXL-2019/3 at 11:03:42 on 05-May-2024
REM Old TITL Madison02 in P-1
REM SHELXT solution in P-1
REM R1 0.152,  Rweak 0.005,  Alpha 0.035,  Orientation as input
REM Formula found by SHELXT:  C16
CELL  0.71073   8.5521   9.0560   9.9095   68.308   71.722   79.828
ZERR  2.000   0.0024   0.0036   0.0031    0.010    0.013    0.013
LATT  1
SFAC C H N B
UNIT 28 48 2 2
OMIT 0 0 2
TEMP -123.150
SIZE 0.09 0.23 0.28
L.S. 10
BOND $H
LIST 4
FMAP 2
PLAN 20
ACTA
WGHT    0.058600    0.127400
FVAR       1.26914
B1    4    0.226986    0.413029    0.984526    11.00000    0.02837    0.02950 =
         0.02311   -0.00660   -0.00819   -0.00098
AFIX 138
H1B   2    0.121318    0.330406    1.037392    11.00000   -1.50000
H2B   2    0.227846    0.474685    1.066048    11.00000   -1.50000
H3B   2    0.349435    0.340428    0.960069    11.00000   -1.50000
AFIX   0
C1    1    0.011048    0.714686    0.586933    11.00000    0.02550    0.03310 =
         0.02312   -0.00991   -0.00509   -0.00036
AFIX  43
H1    2   -0.051913    0.731067    0.678652    11.00000   -1.20000
AFIX   0
C2    1   -0.013809    0.819495    0.450669    11.00000    0.03099    0.03428 =
         0.02826   -0.00761   -0.01004   -0.00127
AFIX  43
H2    2   -0.092974    0.907592    0.449637    11.00000   -1.20000
AFIX   0
C3    1    0.076550    0.796026    0.316011    11.00000    0.03716    0.04080 =
         0.02350   -0.00591   -0.01014   -0.01259
AFIX  43
H3    2    0.059103    0.867623    0.223000    11.00000   -1.20000
AFIX   0
C4    1    0.191992    0.668029    0.317910    11.00000    0.03639    0.04741 =
         0.02402   -0.01721   -0.00278   -0.01072
AFIX  43
H4    2    0.253958    0.651337    0.226091    11.00000   -1.20000
AFIX   0
C5    1    0.217410    0.563722    0.454201    11.00000    0.02894    0.03697 =
         0.02860   -0.01819   -0.00526   -0.00321
AFIX  43
H5    2    0.297190    0.476165    0.454627    11.00000   -1.20000
AFIX   0
C6    1    0.127727    0.585692    0.589954    11.00000    0.02247    0.02823 =
         0.02256   -0.01082   -0.00581   -0.00488
C7    1    0.154982    0.469951    0.737168    11.00000    0.02739    0.02547 =
         0.02654   -0.01138   -0.00868   -0.00220
AFIX  23
H7A   2    0.052527    0.414924    0.797931    11.00000   -1.20000
H7B   2    0.243072    0.388312    0.715360    11.00000   -1.20000
AFIX   0
C8    1    0.350716    0.637881    0.738714    11.00000    0.02210    0.03020 =
         0.02324   -0.01132   -0.00292   -0.00487
AFIX  23
H8A   2    0.333751    0.705405    0.639198    11.00000   -1.20000
H8B   2    0.446857    0.561891    0.720773    11.00000   -1.20000
AFIX   0
C9    1    0.392669    0.743995    0.809362    11.00000    0.02316    0.02474 =
         0.02286   -0.00779   -0.00843   -0.00240
AFIX  13
H9    2    0.420440    0.675507    0.905387    11.00000   -1.20000
AFIX   0
C10   1    0.250110    0.864237    0.843803    11.00000    0.02551    0.03279 =
         0.03490   -0.01675   -0.00648   -0.00093
AFIX  23
H10A  2    0.157869    0.806686    0.925234    11.00000   -1.20000
H10B  2    0.210235    0.920379    0.752840    11.00000   -1.20000
AFIX   0
C11   1    0.300604    0.986648    0.892217    11.00000    0.03979    0.03429 =
         0.03653   -0.01959   -0.00441   -0.00431
AFIX  23
H11A  2    0.206596    1.065509    0.907499    11.00000   -1.20000
H11B  2    0.328576    0.932249    0.989434    11.00000   -1.20000
AFIX   0
C12   1    0.448515    1.072418    0.774139    11.00000    0.04289    0.02717 =
         0.03632   -0.01136   -0.01010   -0.00655
AFIX  23
H12A  2    0.417839    1.134146    0.679235    11.00000   -1.20000
H12B  2    0.480950    1.148009    0.809966    11.00000   -1.20000
AFIX   0
C13   1    0.593505    0.954101    0.744033    11.00000    0.03210    0.03245 =
         0.04273   -0.01290   -0.01017   -0.00927
AFIX  23
H13A  2    0.631834    0.900865    0.836175    11.00000   -1.20000
H13B  2    0.685776    1.011733    0.662720    11.00000   -1.20000
AFIX   0
C14   1    0.545888    0.828851    0.697802    11.00000    0.02493    0.03018 =
         0.03389   -0.01262   -0.00368   -0.00529
AFIX  23
H14A  2    0.639869    0.748521    0.688588    11.00000   -1.20000
H14B  2    0.525078    0.880720    0.597294    11.00000   -1.20000
AFIX   0
N1    3    0.202033    0.545372    0.829036    11.00000    0.02053    0.02454 =
         0.02189   -0.00980   -0.00503   -0.00147
H1N   2    0.113999    0.612245    0.854247    11.00000   -1.50000

HKLF 4


REM  Madison02_a.res in P-1
REM wR2 = 0.1336, GooF = S = 1.048, Restrained GooF = 1.048 for all data
REM R1 = 0.0467 for 3780 Fo > 4sig(Fo) and 0.0698 for all 5179 data
REM 150 parameters refined using 0 restraints

END

WGHT      0.0586      0.1273

REM Highest difference peak  0.291,  deepest hole -0.223,  1-sigma level  0.040
Q1    1   0.0327  0.7877  0.3941  11.00000  0.05    0.29
Q2    1   0.1805  0.5816  0.5220  11.00000  0.05    0.28
Q3    1   0.3713  0.6796  0.7748  11.00000  0.05    0.27
Q4    1   0.5596  0.8947  0.7210  11.00000  0.05    0.25
Q5    1   0.3808  1.0287  0.8340  11.00000  0.05    0.23
Q6    1   0.1393  0.5368  0.6684  11.00000  0.05    0.23
Q7    1   0.3218  0.7989  0.8292  11.00000  0.05    0.23
Q8    1   0.2741  0.9197  0.8636  11.00000  0.05    0.22
Q9    1   0.4597  0.7970  0.7404  11.00000  0.05    0.21
Q10   1   0.0105  0.7744  0.5139  11.00000  0.05    0.20
Q11   1   0.5074  1.0002  0.7753  11.00000  0.05    0.19
Q12   1   0.0767  0.6494  0.5917  11.00000  0.05    0.19
Q13   1   0.1497  0.7575  0.3268  11.00000  0.05    0.17
Q14   1   0.2140  0.6318  0.3894  11.00000  0.05    0.16
Q15   1   0.0677  0.3268  1.0188  11.00000  0.05    0.16
Q16   1   0.2195  1.0267  0.9634  11.00000  0.05    0.16
Q17   1   0.2230  0.4790  0.8962  11.00000  0.05    0.16
Q18   1   0.1513  0.3430  0.9778  11.00000  0.05    0.16
Q19   1   0.3366  0.3447  0.9115  11.00000  0.05    0.14
Q20   1   0.4427  1.1996  0.7614  11.00000  0.05    0.14
;
_shelx_res_checksum              38385

_shelx_hkl_file                  
;
  -2   0   0  267.17    6.90
  -2   0   0  260.37    6.80
  -2   0   0  270.47    6.80
  -2   0   0  274.47    7.20
  -2   0   0  260.47    7.20
  -2   0   0  261.97    6.70
   2   0   0  269.37    6.90
   2   0   0  266.57    6.80
   2   0   0  259.37    7.20
   2   0   0  262.87    6.80
  -3   0   0   88.09    3.60
  -3   0   0   88.29    3.40
  -3   0   0   92.99    3.10
  -3   0   0   88.09    2.70
  -3   0   0   89.09    2.80
  -3   0   0   88.19    2.80
   3   0   0   82.19    3.50
   3   0   0   88.99    3.10
   3   0   0   86.99    2.70
   3   0   0   91.19    2.80
   3   0   0   86.19    2.80
  -4   0   0   46.60    2.50
  -4   0   0   40.10    2.10
  -4   0   0   46.00    2.90
  -4   0   0   44.60    1.90
  -4   0   0   44.20    2.10
  -4   0   0   39.90    3.10
   4   0   0   44.60    3.00
   4   0   0   40.20    2.40
   4   0   0   43.40    1.90
   4   0   0   44.10    2.10
  -5   0   0  691.53   16.20
  -5   0   0  616.74   16.00
  -5   0   0  635.04   16.50
  -5   0   0  629.14   16.10
   5   0   0  628.24   17.20
   5   0   0  632.84   16.00
   5   0   0  618.34   16.00
   5   0   0  636.44   16.50
   5   0   0  633.44   16.10
  -6   0   0   -0.10    1.50
  -6   0   0   -0.70    1.90
  -6   0   0    0.90    1.10
  -6   0   0    0.70    1.00
  -6   0   0    1.00    1.20
   6   0   0   -1.70    1.00
   6   0   0   -0.60    0.90
   6   0   0    0.90    1.50
   6   0   0    0.40    1.10
   6   0   0    2.20    2.00
   6   0   0   -0.30    0.90
   6   0   0    1.20    1.80
  -7   0   0    0.90    1.80
  -7   0   0    1.20    1.40
  -7   0   0   -2.70    2.00
  -7   0   0    2.60    1.30
  -7   0   0    0.10    1.40
   7   0   0    1.00    1.80
   7   0   0    0.30    1.20
   7   0   0    0.00    1.30
   7   0   0   -0.30    1.00
   7   0   0    0.10    1.10
   7   0   0   -0.20    2.10
   7   0   0   -1.00    2.00
  -8   0   0    4.50    1.40
  -8   0   0    0.60    2.00
  -8   0   0    2.00    1.60
  -8   0   0    1.60    1.50
   8   0   0    2.80    1.20
   8   0   0   -0.90    2.90
   8   0   0    2.00    2.60
   8   0   0    1.80    1.40
   8   0   0    0.40    1.10
   8   0   0    2.80    2.60
   8   0   0    1.90    1.50
   8   0   0    6.30    2.20
  -9   0   0   68.19    3.40
  -9   0   0   66.59    3.40
   9   0   0   65.79    2.80
   9   0   0   72.89    4.40
   9   0   0   63.59    2.80
   9   0   0   63.49    3.20
   9   0   0   58.79    6.10
 -10   0   0    3.00    1.50
 -10   0   0    4.30    1.60
  10   0   0    3.70    1.40
  10   0   0    3.50    2.50
  10   0   0   -0.20    3.20
  10   0   0    3.70    0.60
  10   0   0    4.30    0.60
 -11   0   0    1.00    1.30
 -11   0   0    0.10    1.20
  11   0   0    4.60    3.90
  11   0   0    2.10    2.70
  12   0   0    5.40    3.70
  12  -1   0    1.50    4.10
  11  -1   0    0.10    3.00
 -11   1   0    1.90    0.80
 -11   1   0    1.10    1.00
  10  -1   0   -2.40    2.90
  10  -1   0   -2.90    2.80
 -10   1   0   -1.40    1.40
 -10   1   0    2.30    1.40
 -10   1   0   -2.50    1.50
   9  -1   0    3.70    1.00
   9  -1   0    6.30    1.10
   9  -1   0    4.80    2.70
   9  -1   0    3.80    3.10
   9  -1   0    4.30    1.60
  -9   1   0    6.10    1.60
  -9   1   0    6.40    2.50
  -9   1   0    5.40    1.70
  -9   1   0    8.60    1.90
   8  -1   0    3.30    1.20
   8  -1   0    4.10    2.70
   8  -1   0    3.60    1.10
   8  -1   0    7.60    3.00
   8  -1   0    6.80    3.10
   8  -1   0    6.00    1.50
   8  -1   0    6.40    1.50
   8  -1   0    3.50    2.40
  -8   1   0    3.90    1.60
  -8   1   0    5.80    1.80
  -8   1   0    4.90    2.30
  -8   1   0    3.70    1.60
   7  -1   0  275.67    8.90
   7  -1   0  269.97   10.00
   7  -1   0  272.57    7.50
   7  -1   0  270.17    9.70
   7  -1   0  272.87    7.80
   7  -1   0  272.97    7.50
  -7   1   0  268.17    8.80
  -7   1   0  272.57    7.80
  -7   1   0  272.07    8.00
  -7   1   0  278.27    7.80
   6  -1   0  426.06   13.10
   6  -1   0  426.96   12.10
   6  -1   0  410.16   11.10
   6  -1   0  433.16   11.10
   6  -1   0  411.96   12.70
   6  -1   0  435.66   11.40
  -6   1   0  422.16   11.50
  -6   1   0  447.06   12.20
  -6   1   0  428.36   11.30
  -6   1   0  440.06   11.40
   5  -1   0   24.90    2.90
   5  -1   0   25.50    1.90
   5  -1   0   27.30    1.70
   5  -1   0   23.20    1.80
   5  -1   0   32.40    3.10
   5  -1   0   25.40    2.60
  -5   1   0   22.60    1.90
  -5   1   0   23.90    2.00
  -5   1   0   24.80    1.90
  -5   1   0   27.30    2.70
   4  -1   0    1.60    0.80
   4  -1   0    4.50    1.90
   4  -1   0    1.50    1.00
   4  -1   0    2.40    1.00
   4  -1   0    2.00    1.50
   4  -1   0    0.90    1.80
  -4   1   0    0.70    1.20
  -4   1   0    2.40    1.00
  -4   1   0    0.50    1.00
  -4   1   0    3.80    1.60
   3  -1   0 1173.68   29.00
   3  -1   0 1183.28   29.70
   3  -1   0 1175.98   29.40
   3  -1   0 1194.98   29.00
   3  -1   0 1196.58   29.70
   3  -1   0 1176.68   28.90
  -3   1   0 1194.98   29.00
  -3   1   0 1164.88   29.10
  -3   1   0 1196.58   29.40
  -3   1   0 1190.08   29.00
   2  -1   0  833.82   20.40
   2  -1   0  814.02   20.00
   2  -1   0  812.52   20.60
   2  -1   0  834.62   20.60
   2  -1   0  833.52   20.10
   2  -1   0  825.52   20.10
  -2   1   0  795.82   20.00
  -2   1   0  812.92   20.30
  -2   1   0  808.32   20.40
  -2   1   0  824.82   20.10
  -2   1   0  825.82   20.10
   1  -1   0 7519.45  188.28
   1  -1   0 7679.73  232.28
  -1   1   0 7858.21  230.78
   0  -1   0  266.97    6.30
   0  -1   0  228.08    6.10
   0  -1   0  250.87    6.30
   0  -1   0  214.08    6.10
   0   1   0  267.47    6.30
  -1  -1   0   51.59    2.10
  -1  -1   0   51.79    1.90
  -1  -1   0   49.80    1.90
  -1  -1   0   49.40    1.90
  -1  -1   0   53.99    1.90
   1   1   0   49.50    2.10
   1   1   0   54.69    2.00
   1   1   0   53.09    1.90
   1   1   0   51.19    1.90
   1   1   0   49.40    1.60
   1   1   0   55.09    1.90
  -2  -1   0 3386.06  136.19
  -2  -1   0 3332.77  137.29
   2   1   0 3261.27  139.29
   2   1   0 3359.96   86.79
  -3  -1   0  566.44   14.40
  -3  -1   0  567.24   14.80
  -3  -1   0  572.24   14.90
  -3  -1   0  567.34   14.10
  -3  -1   0  557.14   14.30
   3   1   0  566.94   14.80
   3   1   0  583.94   14.40
   3   1   0  586.84   14.40
   3   1   0  557.94   15.00
   3   1   0  565.54   14.40
   3   1   0  580.34   14.10
  -4  -1   0  212.88    6.10
  -4  -1   0  217.78    6.80
  -4  -1   0  213.78    6.10
  -4  -1   0  210.18    6.80
  -4  -1   0  214.98    5.90
   4   1   0  209.48    7.00
   4   1   0  207.28    5.90
   4   1   0  213.18    6.00
   4   1   0  212.48    6.80
   4   1   0  213.08    6.00
   4   1   0  214.78    6.00
  -5  -1   0  507.75   13.80
  -5  -1   0  493.75   13.70
  -5  -1   0  483.95   12.70
  -5  -1   0  482.95   12.70
  -5  -1   0  532.25   12.80
   5   1   0  492.15   12.70
   5   1   0  484.95   12.70
   5   1   0  478.25   12.70
   5   1   0  472.25   12.60
   5   1   0  476.05   13.90
   5   1   0  469.05   13.60
  -6  -1   0    0.60    1.30
  -6  -1   0   -1.10    2.00
  -6  -1   0    2.10    1.30
  -6  -1   0    1.80    1.90
  -6  -1   0    1.70    1.30
   6   1   0    0.50    1.10
   6   1   0    2.60    2.20
   6   1   0    1.10    1.30
   6   1   0    2.10    1.90
   6   1   0    2.40    1.30
   6   1   0   -0.60    1.20
  -7  -1   0   25.30    3.30
  -7  -1   0   22.60    2.40
  -7  -1   0   25.90    2.40
  -7  -1   0   24.40    2.30
   7   1   0   23.50    2.30
   7   1   0   25.10    2.20
   7   1   0   21.90    2.20
   7   1   0   21.20    2.90
   7   1   0   23.00    3.30
   7   1   0   20.40    2.20
  -8  -1   0   15.40    2.00
  -8  -1   0   15.40    2.10
  -8  -1   0   23.00    3.80
   8   1   0   14.10    1.70
   8   1   0   16.20    2.30
   8   1   0   13.90    1.90
   8   1   0   13.70    3.20
   8   1   0   11.50    1.80
   8   1   0   13.50    2.90
   8   1   0   14.20    1.80
  -9  -1   0   36.20    2.90
  -9  -1   0   43.70    4.80
  -9  -1   0   32.90    3.00
   9   1   0   34.70    2.70
   9   1   0   38.30    3.40
   9   1   0   34.20    2.70
   9   1   0   37.30    2.50
 -10  -1   0    4.90    1.90
 -10  -1   0    2.20    1.70
  10   1   0    3.10    2.10
  10   1   0    5.20    3.70
  10   1   0    3.10    1.60
  10   1   0    4.80    1.30
  10   1   0    5.00    1.50
 -11  -1   0    8.70    1.80
 -11  -1   0    7.10    1.60
  11   1   0    3.10    3.80
  11   1   0    8.50    2.30
  12   1   0    5.60    3.80
  12  -2   0    0.80    3.50
  11  -2   0    1.20    3.40
 -11   2   0    2.40    2.00
  10  -2   0    8.70    3.90
 -10   2   0    7.20    2.20
 -10   2   0    5.10    1.60
 -10   2   0    6.60    1.50
   9  -2   0    3.30    2.90
   9  -2   0    1.90    1.50
   9  -2   0    0.30    2.90
   9  -2   0    2.10    0.90
   9  -2   0    1.10    0.80
  -9   2   0    0.10    2.50
  -9   2   0    0.80    1.90
  -9   2   0    1.80    1.60
  -9   2   0    1.10    1.50
   8  -2   0   78.39    5.90
   8  -2   0   63.49    2.70
   8  -2   0   68.79    5.00
   8  -2   0   64.99    3.30
   8  -2   0   65.09    2.80
  -8   2   0   71.29    3.30
  -8   2   0   67.49    4.80
  -8   2   0   70.79    4.00
  -8   2   0   67.09    3.30
   7  -2   0   76.29    3.30
   7  -2   0   71.29    3.40
   7  -2   0   73.09    5.20
   7  -2   0   71.39    4.80
   7  -2   0   80.99    3.10
   7  -2   0   75.09    5.50
  -7   2   0   80.39    4.70
  -7   2   0   75.59    3.90
  -7   2   0   74.29    3.40
  -7   2   0   79.79    3.50
   6  -2   0    0.60    1.30
   6  -2   0    1.70    2.20
   6  -2   0   -0.10    1.10
   6  -2   0    0.40    2.00
   6  -2   0    1.80    1.10
   6  -2   0   -0.90    2.30
  -6   2   0    0.00    1.30
  -6   2   0   -0.30    1.90
  -6   2   0    0.70    1.60
  -6   2   0   -0.40    1.30
   5  -2   0   38.40    2.10
   5  -2   0   38.70    3.30
   5  -2   0   36.20    2.10
   5  -2   0   38.40    3.50
   5  -2   0   36.30    3.00
   5  -2   0   40.30    2.30
  -5   2   0   35.00    2.50
  -5   2   0   38.80    2.30
  -5   2   0   43.90    3.30
  -5   2   0   34.50    2.20
   4  -2   0  486.95   13.40
   4  -2   0  480.95   12.40
   4  -2   0  460.75   13.20
   4  -2   0  467.45   13.00
   4  -2   0  474.15   12.20
   4  -2   0  469.15   12.30
  -4   2   0  474.65   12.30
  -4   2   0  474.85   12.70
  -4   2   0  472.25   12.20
  -4   2   0  480.55   13.00
  -4   2   0  480.05   12.30
   3  -2   0   12.40    1.40
   3  -2   0   11.90    1.90
   3  -2   0   12.90    1.90
   3  -2   0   13.90    1.50
   3  -2   0   18.00    2.10
   3  -2   0   15.30    1.30
  -3   2   0   14.80    1.50
  -3   2   0   12.70    1.50
  -3   2   0   13.40    1.80
  -3   2   0   12.20    1.30
  -2   2   0 3425.36   81.79
  -2   2   0 3329.77   81.99
   1  -2   0   65.49    2.50
   1  -2   0   60.79    2.80
   1  -2   0   56.39    2.70
   1  -2   0   60.99    2.40
   1  -2   0   59.59    2.80
   1  -2   0   60.09    2.50
   1  -2   0   60.29    2.10
  -1   2   0   63.69    2.60
  -1   2   0   63.09    2.60
  -1   2   0   57.09    2.70
  -1   2   0   59.09    2.40
  -1   2   0   57.49    2.70
   0  -2   0  249.28    6.60
   0  -2   0  254.07    6.80
   0  -2   0  255.07    6.80
   0  -2   0  252.17    6.90
   0  -2   0  254.77    6.90
   0  -2   0  249.28    6.50
   0  -2   0  245.48    6.80
   0   2   0  246.48    6.70
   0   2   0  253.37    6.80
   0   2   0  242.18    6.80
   0   2   0  247.68    6.80
   0   2   0  263.27    6.80
   0   2   0  254.47    6.80
   0   2   0  255.67    6.70
  -1  -2   0 1367.56   33.40
  -1  -2   0 1357.96   33.40
  -1  -2   0 1372.66   33.60
  -1  -2   0 1387.36   33.30
   1   2   0 1354.16   33.50
   1   2   0 1357.26   33.40
   1   2   0 1372.16   33.50
   1   2   0 1348.37   33.20
  -2  -2   0  982.90   24.60
  -2  -2   0  999.70   24.30
  -2  -2   0  989.60   24.30
  -2  -2   0  985.20   24.40
  -2  -2   0  966.20   24.30
   2   2   0  951.30   23.80
   2   2   0  963.30   24.50
   2   2   0  959.20   24.30
   2   2   0  984.20   24.30
   2   2   0  990.70   24.30
   2   2   0  977.80   24.20
  -3  -2   0 2827.42   68.39
   3   2   0 2763.52   67.49
   3   2   0 2811.42   68.59
   3   2   0 2800.62   68.29
   3   2   0 2798.02   67.99
   3   2   0 2815.52   67.99
  -4  -2   0  524.15   13.90
  -4  -2   0  520.35   13.90
  -4  -2   0  496.35   13.20
  -4  -2   0  506.45   13.20
   4   2   0  495.25   12.60
   4   2   0  510.05   12.50
   4   2   0  508.05   13.20
   4   2   0  505.95   13.30
   4   2   0  521.95   13.30
   4   2   0  497.35   14.00
   4   2   0  492.45   13.70
  -5  -2   0    1.00    2.00
  -5  -2   0    0.10    1.30
  -5  -2   0    1.90    1.60
  -5  -2   0    2.30    1.30
   5   2   0    0.30    1.70
   5   2   0    0.30    1.20
   5   2   0    2.90    1.70
   5   2   0    0.20    0.80
   5   2   0    1.50    1.20
   5   2   0    1.10    1.30
  -6  -2   0    5.20    2.00
  -6  -2   0    6.40    1.70
  -6  -2   0    9.60    1.70
  -6  -2   0    8.20    2.50
   6   2   0    5.70    2.00
   6   2   0    6.10    1.20
   6   2   0    7.20    1.60
   6   2   0    6.00    1.50
   6   2   0    9.70    2.40
   6   2   0    5.80    1.60
  -7  -2   0   70.49    3.50
  -7  -2   0   62.69    3.50
  -7  -2   0   66.39    4.80
  -7  -2   0   62.29    4.60
   7   2   0   65.39    4.50
   7   2   0   64.89    3.50
   7   2   0   73.59    5.10
   7   2   0   60.69    3.40
   7   2   0   72.99    3.50
   7   2   0   67.99    3.00
  -8  -2   0    2.30    1.80
  -8  -2   0    2.70    1.90
  -8  -2   0    0.70    2.40
   8   2   0    2.70    2.80
   8   2   0   -0.70    1.60
   8   2   0    3.80    1.50
   8   2   0    3.90    1.70
   8   2   0   -0.80    2.50
   8   2   0    1.10    1.70
  -9  -2   0    1.80    2.00
  -9  -2   0   -0.80    2.70
  -9  -2   0    0.50    1.70
   9   2   0    0.30    1.60
   9   2   0    1.90    1.50
   9   2   0    1.80    1.50
   9   2   0   -1.70    1.60
 -10  -2   0   14.10    3.80
 -10  -2   0   10.10    2.00
 -10  -2   0   12.30    2.40
  10   2   0    9.10    2.00
  10   2   0   14.00    1.90
  10   2   0   12.20    2.10
  10   2   0   12.80    1.80
 -11  -2   0  106.69    4.70
 -11  -2   0  108.79    4.60
  11   2   0  111.49    3.90
  11   2   0  106.39    4.00
  11   2   0  114.59    4.50
 -12  -2   0   46.00    2.70
 -12  -2   0   40.90    2.50
  12   2   0   35.60    5.40
  11  -3   0    1.50    3.60
 -11   3   0    2.30    2.60
  10  -3   0    1.30    3.60
 -10   3   0    1.80    2.80
 -10   3   0    1.50    1.50
 -10   3   0    1.40    1.50
 -10   3   0    0.90    2.30
   9  -3   0    7.30    1.10
   9  -3   0    8.00    1.20
   9  -3   0   11.70    3.50
   9  -3   0    5.30    1.70
  -9   3   0    5.10    2.90
  -9   3   0    6.20    1.80
  -9   3   0    4.90    1.80
  -9   3   0    7.80    2.80
   8  -3   0   24.80    3.60
   8  -3   0   40.70    4.80
   8  -3   0   27.70    2.20
   8  -3   0   30.00    2.70
  -8   3   0   27.10    3.60
  -8   3   0   32.60    2.70
  -8   3   0   30.10    2.80
  -8   3   0   34.20    3.60
   7  -3   0    3.60    1.30
   7  -3   0    4.20    2.90
   7  -3   0    3.70    1.40
   7  -3   0    7.40    3.10
   7  -3   0    3.40    1.70
   7  -3   0    1.30    2.50
  -7   3   0    1.50    2.50
  -7   3   0    4.50    1.70
  -7   3   0    1.90    2.10
  -7   3   0    2.50    1.60
   6  -3   0   19.50    3.10
   6  -3   0   23.40    2.20
   6  -3   0   19.30    2.10
   6  -3   0   19.60    3.00
   6  -3   0   23.40    3.10
   6  -3   0   20.90    2.10
  -6   3   0   21.80    2.10
  -6   3   0   28.70    3.20
  -6   3   0   22.10    2.10
  -6   3   0   25.20    2.80
   5  -3   0   27.40    2.40
   5  -3   0   25.10    3.10
   5  -3   0   21.10    2.00
   5  -3   0   21.90    2.10
   5  -3   0   17.30    2.60
   5  -3   0   23.00    2.80
  -5   3   0   22.90    2.30
  -5   3   0   21.30    2.80
  -5   3   0   28.70    2.90
  -5   3   0   24.00    2.10
  -5   3   0   20.50    2.20
   4  -3   0  252.87    7.20
   4  -3   0  239.28    7.10
   4  -3   0  241.08    7.00
   4  -3   0  247.18    8.10
   4  -3   0  237.98    7.80
  -4   3   0  243.18    7.10
  -4   3   0  237.48    7.00
  -4   3   0  242.98    7.10
  -4   3   0  252.27    7.60
   3  -3   0 1692.23   42.20
   3  -3   0 1702.03   42.10
   3  -3   0 1706.93   42.70
   3  -3   0 1731.13   42.30
   3  -3   0 1729.93   42.30
   3  -3   0 1701.73   42.90
  -3   3   0 1742.83   42.60
  -3   3   0 1745.83   42.30
  -3   3   0 1738.93   42.80
  -3   3   0 1677.23   42.80
  -3   3   0 1710.43   42.20
  -3   3   0 1737.93   42.30
   2  -3   0  639.94   16.60
   2  -3   0  642.64   17.20
   2  -3   0  672.03   16.90
   2  -3   0  659.43   17.30
   2  -3   0  657.23   16.90
   2  -3   0  669.43   16.90
   2  -3   0  661.13   17.40
  -2   3   0  665.03   16.90
  -2   3   0  678.73   17.20
  -2   3   0  658.33   17.20
  -2   3   0  657.53   17.30
  -2   3   0  674.43   17.00
   1  -3   0  509.45   13.30
   1  -3   0  491.45   13.10
   1  -3   0  500.65   13.00
   1  -3   0  514.05   13.00
   1  -3   0  503.05   13.10
   1  -3   0  478.55   12.50
   1  -3   0  501.05   13.20
  -1   3   0  502.15   13.10
  -1   3   0  490.45   13.00
  -1   3   0  501.95   13.10
  -1   3   0  492.65   13.00
  -1   3   0  507.95   13.10
  -1   3   0  495.05   13.20
   0  -3   0   74.29    2.90
   0  -3   0   71.19    2.50
   0  -3   0   77.19    3.30
   0  -3   0   74.39    3.20
   0  -3   0   69.09    3.20
   0  -3   0   73.09    3.20
   0  -3   0   70.79    3.10
   0   3   0   70.39    3.00
   0   3   0   72.79    3.10
   0   3   0   70.19    3.10
   0   3   0   76.89    2.90
   0   3   0   75.99    3.10
   0   3   0   73.49    3.20
   0   3   0   71.79    3.20
  -1  -3   0  130.59    4.60
  -1  -3   0  126.89    3.70
  -1  -3   0  124.79    4.30
  -1  -3   0  129.89    4.00
  -1  -3   0  133.19    4.40
  -1  -3   0  131.89    4.50
  -1  -3   0  126.29    4.30
   1   3   0  127.69    4.50
   1   3   0  130.69    4.40
   1   3   0  128.19    4.10
   1   3   0  127.49    3.80
   1   3   0  128.49    4.40
   1   3   0  129.29    4.50
   1   3   0  126.19    4.30
  -2  -3   0   56.29    1.80
  -2  -3   0   56.79    2.80
  -2  -3   0   59.69    2.90
  -2  -3   0   53.99    2.90
  -2  -3   0   59.59    2.90
  -2  -3   0   53.39    2.90
  -2  -3   0   65.69    3.40
   2   3   0   58.19    2.90
   2   3   0   53.49    2.40
   2   3   0   54.99    2.90
   2   3   0   59.09    3.30
   2   3   0   61.09    2.90
   2   3   0   54.29    3.20
  -3  -3   0   13.40    1.90
  -3  -3   0   14.00    2.00
  -3  -3   0   12.20    2.10
  -3  -3   0    7.90    1.90
  -3  -3   0   10.00    1.90
   3   3   0   10.60    1.80
   3   3   0   15.00    1.40
   3   3   0   14.50    2.20
   3   3   0   11.30    1.90
   3   3   0   15.50    2.10
  -4  -3   0   68.59    3.60
  -4  -3   0   71.59    4.10
  -4  -3   0   70.29    3.30
  -4  -3   0   78.49    3.80
  -4  -3   0   72.49    3.40
   4   3   0   70.49    4.10
   4   3   0   67.09    3.50
   4   3   0   71.19    2.50
   4   3   0   74.09    3.40
   4   3   0   70.49    3.40
   4   3   0   73.29    3.70
  -5  -3   0   71.69    4.00
  -5  -3   0   74.89    3.40
  -5  -3   0   71.19    3.50
  -5  -3   0   71.59    4.00
   5   3   0   65.19    4.30
   5   3   0   69.19    2.30
   5   3   0   72.39    3.40
   5   3   0   68.89    3.40
   5   3   0   61.79    3.80
   5   3   0   70.09    3.60
  -6  -3   0   12.30    2.80
  -6  -3   0   15.30    1.90
  -6  -3   0   18.50    2.90
  -6  -3   0   12.90    2.00
  -6  -3   0   12.40    2.10
   6   3   0   10.10    0.60
   6   3   0   12.70    2.10
   6   3   0   13.30    2.10
   6   3   0   14.60    1.10
   6   3   0   13.10    2.30
   6   3   0   11.10    2.00
   6   3   0   12.00    2.70
  -7  -3   0    4.30    1.90
  -7  -3   0    1.70    2.40
  -7  -3   0    6.40    2.90
  -7  -3   0    3.30    2.00
   7   3   0    4.80    2.80
   7   3   0    2.50    1.70
   7   3   0    2.00    1.90
   7   3   0    2.70    0.70
   7   3   0    2.40    1.80
   7   3   0    0.80    2.30
  -8  -3   0   39.90    4.60
  -8  -3   0   36.80    3.20
  -8  -3   0   39.00    3.40
  -8  -3   0   49.20    4.70
   8   3   0   43.10    3.30
   8   3   0   41.90    3.60
   8   3   0   41.90    1.80
   8   3   0   41.50    4.40
  -9  -3   0    4.80    3.20
  -9  -3   0    3.20    2.00
  -9  -3   0   -1.70    2.10
   9   3   0   -1.10    1.80
   9   3   0    0.80    0.90
   9   3   0    3.40    2.00
 -10  -3   0   49.70    3.90
 -10  -3   0   50.69    3.70
 -10  -3   0   58.99    6.00
  10   3   0   52.29    3.90
  10   3   0   54.09    3.60
 -11  -3   0   -2.80    2.10
 -11  -3   0   -1.80    1.80
 -11  -3   0    0.60    3.20
  11   3   0   -0.70    1.90
  11   3   0   -0.90    1.60
 -12  -3   0   12.40    2.10
 -12  -3   0   10.80    2.00
  12   3   0    5.60    4.10
  11  -4   0    2.50    4.60
  11  -4   0    0.20    3.50
 -11   4   0    0.10    1.00
 -11   4   0    0.20    0.80
 -11   4   0   -3.00    2.60
  10  -4   0   62.99    6.50
  10  -4   0   59.49    6.90
 -10   4   0   48.30    3.20
 -10   4   0   57.09    3.30
 -10   4   0   52.59    5.60
 -10   4   0   49.40    5.20
   9  -4   0  128.29    8.00
   9  -4   0  127.79    7.20
   9  -4   0  105.09    4.60
   9  -4   0  117.99    4.00
  -9   4   0  112.99    6.20
  -9   4   0  113.39    4.80
  -9   4   0  101.79    6.60
  -9   4   0  105.29    4.80
   8  -4   0   39.30    3.20
   8  -4   0   35.20    4.30
   8  -4   0   41.50    2.80
  -8   4   0   42.60    4.50
  -8   4   0   37.60    4.10
  -8   4   0   33.80    3.10
  -8   4   0   42.70    3.20
   7  -4   0    2.20    2.80
   7  -4   0    0.90    2.70
   7  -4   0    2.30    1.80
   7  -4   0    1.00    2.60
   7  -4   0    0.70    1.50
  -7   4   0    0.60    2.20
  -7   4   0    2.80    1.80
  -7   4   0   -0.50    2.60
  -7   4   0    1.90    1.70
   6  -4   0   12.20    1.90
   6  -4   0    8.80    1.80
   6  -4   0   11.70    2.00
   6  -4   0   14.50    2.70
   6  -4   0   11.10    2.90
   6  -4   0    6.00    2.70
   6  -4   0   13.00    2.80
  -6   4   0   13.50    2.60
  -6   4   0    9.00    2.80
  -6   4   0   15.00    1.90
  -6   4   0   12.30    2.00
  -6   4   0   10.30    2.00
   5  -4   0   36.20    3.80
   5  -4   0   37.30    2.80
   5  -4   0   35.70    3.90
   5  -4   0   42.30    2.90
   5  -4   0   39.10    3.20
   5  -4   0   36.10    3.80
   5  -4   0   32.80    2.60
  -5   4   0   34.80    2.60
  -5   4   0   33.70    2.70
  -5   4   0   38.10    3.90
  -5   4   0   37.50    3.30
  -5   4   0   35.90    2.90
   4  -4   0  111.19    4.40
   4  -4   0  114.99    4.30
   4  -4   0  106.19    4.30
   4  -4   0  124.89    5.40
   4  -4   0  108.29    5.00
   4  -4   0  115.39    4.40
  -4   4   0  114.39    5.20
  -4   4   0  107.99    5.10
  -4   4   0  118.39    4.90
  -4   4   0  110.29    4.30
  -4   4   0  112.99    4.40
  -4   4   0  113.69    4.40
   3  -4   0  185.88    6.10
   3  -4   0  185.28    6.10
   3  -4   0  194.08    6.80
   3  -4   0  176.68    6.40
   3  -4   0  186.08    6.70
   3  -4   0  192.58    6.00
   3  -4   0  180.68    5.70
  -3   4   0  184.88    6.40
  -3   4   0  167.28    6.40
  -3   4   0  192.08    6.60
  -3   4   0  196.58    6.00
  -3   4   0  192.88    6.00
   2  -4   0  138.19    4.40
   2  -4   0  140.29    5.50
   2  -4   0  143.99    5.10
   2  -4   0  138.59    5.50
   2  -4   0  139.69    5.20
   2  -4   0  142.49    4.90
   2  -4   0  157.98    5.10
  -2   4   0  140.19    5.30
  -2   4   0  138.89    5.00
  -2   4   0  143.69    5.20
  -2   4   0  144.49    5.00
  -2   4   0  144.79    5.30
   1  -4   0  116.89    4.50
   1  -4   0  118.59    4.70
   1  -4   0  121.79    4.60
   1  -4   0  116.59    3.70
   1  -4   0  115.49    4.40
   1  -4   0  117.19    4.40
  -1   4   0  123.79    4.60
  -1   4   0  115.09    4.70
  -1   4   0  118.29    4.50
  -1   4   0  119.79    4.50
  -1   4   0  113.09    4.70
  -1   4   0  113.69    4.40
   0  -4   0    3.40    1.70
   0  -4   0    4.50    1.70
   0  -4   0    4.70    1.40
   0  -4   0    2.00    1.80
   0  -4   0    5.20    1.80
   0  -4   0    2.00    1.80
   0  -4   0    3.50    1.20
   0   4   0    5.20    1.80
   0   4   0    7.20    2.00
   0   4   0    4.60    1.60
   0   4   0    4.20    1.50
   0   4   0    2.60    1.90
   0   4   0    6.90    1.80
   0   4   0    5.10    1.70
  -1  -4   0    9.30    2.00
  -1  -4   0   14.50    2.10
  -1  -4   0   11.40    1.50
  -1  -4   0   16.90    2.20
  -1  -4   0   12.70    2.10
  -1  -4   0   12.50    1.50
  -1  -4   0   10.20    1.80
   1   4   0   18.20    2.20
   1   4   0   15.50    2.00
   1   4   0   14.70    1.90
   1   4   0   16.70    2.20
   1   4   0   16.40    1.50
   1   4   0   17.90    2.30
   1   4   0    8.70    2.00
  -2  -4   0   22.50    2.40
  -2  -4   0   19.30    2.00
  -2  -4   0   17.60    2.30
  -2  -4   0   14.90    2.10
  -2  -4   0   18.70    1.40
  -2  -4   0   18.90    2.20
   2   4   0   24.30    2.20
   2   4   0   16.10    2.40
   2   4   0   20.80    2.30
   2   4   0   21.00    2.30
   2   4   0   17.20    2.20
   2   4   0   21.00    2.20
  -3  -4   0   -0.20    1.50
  -3  -4   0    1.10    1.50
  -3  -4   0    0.00    1.70
  -3  -4   0   -1.90    1.50
  -3  -4   0    0.40    1.60
  -3  -4   0   -1.20    1.60
   3   4   0    2.30    1.70
   3   4   0    0.40    1.50
   3   4   0   -0.10    1.20
   3   4   0   -0.70    1.80
   3   4   0    2.50    1.60
   3   4   0    0.40    1.50
  -4  -4   0   -2.10    1.70
  -4  -4   0    0.80    1.80
  -4  -4   0   -1.10    1.60
  -4  -4   0    2.40    1.90
  -4  -4   0    1.70    1.60
   4   4   0    1.50    1.20
   4   4   0    3.00    1.70
   4   4   0    0.60    1.80
   4   4   0    1.20    1.80
   4   4   0    0.20    1.60
   4   4   0    1.80    1.60
  -5  -4   0    2.40    2.00
  -5  -4   0    1.90    1.70
  -5  -4   0    3.50    1.50
  -5  -4   0    3.90    2.30
  -5  -4   0   -0.60    2.00
  -5  -4   0    2.10    2.00
   5   4   0    1.80    2.00
   5   4   0    1.70    1.70
   5   4   0   -1.60    1.80
   5   4   0    2.50    1.80
   5   4   0    1.80    1.10
   5   4   0    1.60    2.00
  -6  -4   0   11.20    2.50
  -6  -4   0    4.10    2.70
  -6  -4   0    3.30    2.00
  -6  -4   0    9.50    2.10
   6   4   0    9.00    2.50
   6   4   0    7.50    2.40
   6   4   0    6.20    2.60
   6   4   0    6.20    2.10
   6   4   0    4.70    2.00
   6   4   0    8.00    1.20
  -7  -4   0  194.68    6.90
  -7  -4   0  200.08    7.90
  -7  -4   0  181.58    7.80
  -7  -4   0  182.48    6.60
  -7  -4   0  192.28    6.90
   7   4   0  190.78    7.70
   7   4   0  181.18    6.80
   7   4   0  186.98    8.10
   7   4   0  187.88    6.80
   7   4   0  195.98    7.10
  -8  -4   0   -0.20    3.00
  -8  -4   0   -1.80    2.40
  -8  -4   0   -1.10    2.20
  -8  -4   0   -1.10    2.00
   8   4   0   -0.20    2.30
   8   4   0    2.70    2.30
   8   4   0    1.10    1.90
  -9  -4   0    0.90    2.30
  -9  -4   0    2.00    2.70
  -9  -4   0    0.60    3.30
  -9  -4   0    2.60    2.10
   9   4   0    3.90    2.10
   9   4   0   -2.60    2.10
 -10  -4   0   54.19    4.00
 -10  -4   0   57.49    5.90
 -10  -4   0   46.30    4.30
  10   4   0   46.30    3.80
  10   4   0   44.70    4.20
 -11  -4   0    2.00    2.20
 -11  -4   0    2.90    3.30
 -11  -4   0    0.00    2.40
  11   4   0    5.10    2.40
 -12  -4   0    5.80    4.00
 -12  -4   0    3.00    2.30
 -12  -4   0    0.00    1.90
  11  -5   0   79.19    6.90
 -11   5   0   62.09    2.90
 -11   5   0   69.69    2.80
 -11   5   0   61.59    5.60
  10  -5   0    3.00    3.60
  10  -5   0    5.30    4.20
 -10   5   0    2.70    1.90
 -10   5   0    1.10    1.90
 -10   5   0    0.90    3.50
   9  -5   0   27.70    4.10
   9  -5   0   30.90    2.60
   9  -5   0   28.00    2.80
   9  -5   0   36.00    5.00
  -9   5   0   30.60    3.30
  -9   5   0   30.50    4.70
  -9   5   0   23.30    4.30
  -9   5   0   33.20    3.30
   8  -5   0    1.50    3.20
   8  -5   0   -0.50    1.80
   8  -5   0    0.50    2.60
   8  -5   0   -3.30    1.80
  -8   5   0    0.00    1.90
  -8   5   0   -1.00    3.00
  -8   5   0   -1.30    2.90
  -8   5   0   -0.50    1.90
   7  -5   0   15.60    2.50
   7  -5   0   16.90    3.40
   7  -5   0   19.40    2.40
   7  -5   0   25.80    3.50
  -7   5   0   16.30    2.50
  -7   5   0   18.20    3.40
  -7   5   0    9.50    3.20
  -7   5   0   17.40    2.50
  -7   5   0   17.20    2.30
   6  -5   0   16.60    3.30
   6  -5   0   22.00    2.90
   6  -5   0   19.00    3.40
   6  -5   0   17.50    2.50
   6  -5   0   12.80    3.40
   6  -5   0   15.00    2.30
   6  -5   0   19.10    2.30
  -6   5   0   18.90    2.50
  -6   5   0   13.30    3.00
  -6   5   0   21.90    3.50
  -6   5   0   21.50    2.60
  -6   5   0   14.40    2.20
   5  -5   0   80.19    5.30
   5  -5   0   76.59    4.10
   5  -5   0   77.79    4.10
   5  -5   0   74.69    4.90
   5  -5   0   76.69    5.50
   5  -5   0   80.09    4.00
   5  -5   0   81.79    4.40
   5  -5   0   80.09    5.40
  -5   5   0   84.59    5.10
  -5   5   0   79.39    4.20
  -5   5   0   78.69    4.10
  -5   5   0   82.69    5.10
  -5   5   0   75.89    4.70
  -5   5   0   89.09    4.10
   4  -5   0    0.90    1.70
   4  -5   0    1.30    1.50
   4  -5   0    0.90    2.30
   4  -5   0    1.50    2.30
   4  -5   0    3.10    2.40
   4  -5   0    4.60    1.90
   4  -5   0    2.70    1.90
  -4   5   0    1.20    1.60
  -4   5   0    2.60    2.10
  -4   5   0    2.90    1.80
  -4   5   0    1.30    1.80
  -4   5   0    3.60    2.30
  -4   5   0   -1.30    2.00
   3  -5   0    3.10    1.60
   3  -5   0    6.20    2.50
   3  -5   0    9.30    2.40
   3  -5   0    6.90    2.10
   3  -5   0    8.90    2.20
   3  -5   0    8.30    1.60
  -3   5   0    8.90    1.90
  -3   5   0    5.00    2.20
  -3   5   0    5.60    2.20
  -3   5   0    9.10    2.00
  -3   5   0    7.00    2.00
   2  -5   0   19.70    2.40
   2  -5   0   20.40    2.30
   2  -5   0   22.50    2.50
   2  -5   0   26.60    3.10
   2  -5   0   29.30    2.80
   2  -5   0   20.70    1.80
   2  -5   0   21.90    2.60
  -2   5   0   25.20    2.90
  -2   5   0   16.10    2.20
  -2   5   0   25.80    2.70
  -2   5   0   27.60    2.70
  -2   5   0   25.60    2.80
   1  -5   0   45.20    3.10
   1  -5   0   38.20    3.30
   1  -5   0   39.40    3.30
   1  -5   0   38.10    3.20
   1  -5   0   39.90    3.00
   1  -5   0   47.10    3.30
   1  -5   0   39.80    2.10
  -1   5   0   37.40    3.20
  -1   5   0   38.60    3.10
  -1   5   0   39.40    2.90
  -1   5   0   44.30    3.10
  -1   5   0   42.10    3.30
  -1   5   0   40.00    3.10
   0  -5   0   89.49    4.20
   0  -5   0   83.69    3.70
   0  -5   0   89.79    4.20
   0  -5   0   90.19    4.40
   0  -5   0   91.69    4.30
   0  -5   0   84.59    4.00
   0  -5   0   81.09    3.20
   0   5   0   90.89    3.70
   0   5   0   86.79    4.00
   0   5   0   81.39    4.00
   0   5   0   89.49    4.00
   0   5   0   84.89    4.10
   0   5   0   85.99    4.30
   0   5   0   80.29    3.90
  -1  -5   0    4.80    2.00
  -1  -5   0    6.10    1.90
  -1  -5   0    5.90    1.40
  -1  -5   0    8.20    2.00
  -1  -5   0    7.10    1.50
  -1  -5   0    8.90    1.90
  -1  -5   0    8.00    2.00
   1   5   0    8.00    2.00
   1   5   0    6.30    2.00
   1   5   0    4.60    2.00
   1   5   0    7.80    1.90
   1   5   0    7.20    1.80
   1   5   0    4.90    1.90
   1   5   0    7.80    1.40
  -2  -5   0    3.20    1.80
  -2  -5   0    6.50    2.00
  -2  -5   0    2.90    2.00
  -2  -5   0    4.60    1.90
  -2  -5   0    3.90    1.10
  -2  -5   0    2.50    1.90
  -2  -5   0    5.50    1.60
   2   5   0    5.70    1.60
   2   5   0    5.10    1.90
   2   5   0    8.70    2.20
   2   5   0    3.10    1.70
   2   5   0   10.10    2.10
   2   5   0    6.30    2.10
  -3  -5   0    8.30    2.20
  -3  -5   0    6.00    1.90
  -3  -5   0    9.80    1.00
  -3  -5   0   13.00    2.20
  -3  -5   0    8.60    2.20
  -3  -5   0   11.90    2.20
  -3  -5   0   12.80    2.00
   3   5   0   10.10    2.30
   3   5   0   16.90    2.10
   3   5   0    9.30    2.10
   3   5   0   12.50    2.10
   3   5   0   12.10    2.20
   3   5   0   13.30    2.30
  -4  -5   0    6.40    2.40
  -4  -5   0    3.20    1.90
  -4  -5   0    3.70    1.90
  -4  -5   0    4.90    2.20
  -4  -5   0    0.60    2.00
  -4  -5   0    3.00    2.30
   4   5   0    2.00    2.20
   4   5   0    5.50    1.60
   4   5   0    3.50    2.20
   4   5   0    5.00    2.10
   4   5   0    5.60    2.20
   4   5   0    4.30    2.20
  -5  -5   0   33.40    3.40
  -5  -5   0   35.20    3.90
  -5  -5   0   30.00    3.10
  -5  -5   0   35.60    3.70
  -5  -5   0   36.00    3.50
   5   5   0   30.30    2.30
   5   5   0   32.60    3.40
   5   5   0   34.60    3.40
   5   5   0   31.10    3.10
   5   5   0   24.80    3.30
   5   5   0   31.80    3.30
  -6  -5   0   13.70    2.60
  -6  -5   0    5.90    2.80
  -6  -5   0    6.20    2.70
  -6  -5   0   11.10    2.60
  -6  -5   0    5.90    2.50
  -6  -5   0    9.60    2.30
   6   5   0    9.70    2.70
   6   5   0   10.30    3.10
   6   5   0   12.10    1.50
   6   5   0    9.10    2.40
   6   5   0   11.00    2.60
   6   5   0    8.00    2.50
  -7  -5   0    1.10    2.40
  -7  -5   0   -2.20    2.20
  -7  -5   0    1.10    2.80
  -7  -5   0   -0.30    1.90
   7   5   0   -0.10    0.80
   7   5   0   -1.30    2.40
   7   5   0   -0.30    2.30
   7   5   0    2.00    2.20
   7   5   0    1.30    2.40
   7   5   0    5.20    3.00
  -8  -5   0    2.00    2.80
  -8  -5   0   -0.50    3.10
  -8  -5   0    7.60    2.70
  -8  -5   0    3.60    2.40
   8   5   0   -0.60    2.50
   8   5   0    0.20    2.20
  -9  -5   0    1.50    3.50
  -9  -5   0    2.10    2.40
  -9  -5   0    0.10    2.50
  -9  -5   0   -0.50    2.80
   9   5   0    0.10    2.20
   9   5   0    1.50    2.50
 -10  -5   0    3.20    3.00
 -10  -5   0    3.40    2.60
 -10  -5   0    3.70    2.80
  10   5   0    0.30    2.50
  10   5   0    3.20    2.40
 -11  -5   0   34.80    5.20
 -11  -5   0   28.50    3.30
 -11  -5   0   32.20    3.70
  11   5   0   27.70    3.40
  10  -6   0    5.50    4.30
  10  -6   0    5.50    3.80
  10  -6   0    7.20    4.70
 -10   6   0    1.70    4.30
 -10   6   0    2.40    2.00
 -10   6   0   -1.30    2.00
   9  -6   0   -0.10    3.70
   9  -6   0    2.00    3.20
   9  -6   0    2.80    1.90
   9  -6   0    6.20    4.10
   9  -6   0   -1.50    2.20
  -9   6   0    4.70    2.30
  -9   6   0    0.50    3.20
  -9   6   0    0.30    2.00
  -9   6   0    7.90    4.20
   8  -6   0    7.70    3.30
   8  -6   0   12.60    4.10
   8  -6   0   12.80    2.40
   8  -6   0   13.30    4.10
   8  -6   0    6.50    2.40
  -8   6   0   13.00    3.80
  -8   6   0   15.60    2.60
  -8   6   0   13.10    2.70
  -8   6   0   12.70    3.70
   7  -6   0   -1.80    2.50
   7  -6   0    1.00    3.10
   7  -6   0   -0.20    2.10
   7  -6   0    2.80    2.30
   7  -6   0   -0.20    3.60
  -7   6   0    1.40    2.10
  -7   6   0    2.50    2.90
  -7   6   0    0.30    1.80
  -7   6   0   -3.10    2.90
  -7   6   0    1.00    2.20
   6  -6   0  172.28    6.60
   6  -6   0  171.18    8.50
   6  -6   0  175.78    8.20
   6  -6   0  170.38    6.60
   6  -6   0  162.98    6.80
  -6   6   0  182.98    8.00
  -6   6   0  169.88    6.50
  -6   6   0  166.68    6.60
  -6   6   0  177.38    7.70
  -6   6   0  168.68    6.40
   5  -6   0   27.20    3.90
   5  -6   0   27.80    4.20
   5  -6   0   31.70    3.10
   5  -6   0   22.40    3.00
   5  -6   0   25.10    3.40
   5  -6   0   23.00    2.70
   5  -6   0   23.70    3.50
   5  -6   0   16.90    2.60
  -5   6   0   34.70    4.10
  -5   6   0   26.50    3.80
  -5   6   0   24.20    2.90
  -5   6   0   27.30    3.80
  -5   6   0   28.50    3.00
  -5   6   0   30.20    3.20
   4  -6   0   39.40    3.60
   4  -6   0   42.70    4.60
   4  -6   0   40.60    3.40
   4  -6   0   36.00    2.90
   4  -6   0   40.70    4.50
   4  -6   0   34.10    3.70
   4  -6   0   36.50    4.10
  -4   6   0   46.00    3.70
  -4   6   0   35.40    3.50
  -4   6   0   45.60    3.60
  -4   6   0   43.60    4.10
  -4   6   0   46.30    4.30
  -4   6   0   43.30    4.30
   3  -6   0   -3.40    2.20
   3  -6   0   -0.20    2.20
   3  -6   0    0.70    2.00
   3  -6   0   -1.10    2.10
   3  -6   0    3.00    2.50
   3  -6   0    0.20    1.40
   3  -6   0   -0.70    2.00
  -3   6   0    0.60    2.10
  -3   6   0    0.40    2.00
  -3   6   0    0.50    2.20
  -3   6   0    2.80    3.10
  -3   6   0    0.30    2.30
  -3   6   0   -0.80    1.90
   2  -6   0    0.80    2.10
   2  -6   0    5.70    2.30
   2  -6   0    5.80    2.20
   2  -6   0    4.00    2.20
   2  -6   0    3.90    2.20
   2  -6   0    3.70    1.40
   2  -6   0    4.10    2.10
  -2   6   0    0.50    2.00
  -2   6   0    6.30    2.20
  -2   6   0    3.40    2.00
  -2   6   0    2.50    2.20
  -2   6   0    3.30    2.00
  -2   6   0    2.30    2.30
   1  -6   0   45.50    3.80
   1  -6   0   33.20    3.30
   1  -6   0   40.40    3.70
   1  -6   0   36.90    3.60
   1  -6   0   43.10    3.30
   1  -6   0   39.20    3.30
   1  -6   0   41.30    2.40
  -1   6   0   38.30    3.60
  -1   6   0   43.40    3.30
  -1   6   0   45.80    3.80
  -1   6   0   38.30    3.20
  -1   6   0   35.50    3.60
  -1   6   0   40.50    3.50
   0  -6   0    2.20    1.80
   0  -6   0    2.50    2.00
   0  -6   0    0.50    1.30
   0  -6   0    2.20    2.00
   0  -6   0    1.90    2.00
   0  -6   0    2.70    2.00
   0  -6   0    2.30    1.70
   0   6   0    0.30    1.80
   0   6   0    3.00    2.00
   0   6   0    2.70    1.80
   0   6   0    1.70    1.90
   0   6   0    3.40    2.00
   0   6   0   -0.10    2.10
   0   6   0    3.60    1.60
  -1  -6   0   13.90    2.60
  -1  -6   0   12.00    1.70
  -1  -6   0   14.70    2.40
  -1  -6   0   10.60    1.70
  -1  -6   0   15.30    2.30
  -1  -6   0   11.50    2.40
  -1  -6   0   19.60    2.80
   1   6   0   13.40    2.60
   1   6   0   15.00    1.80
   1   6   0   12.20    2.30
   1   6   0   20.70    2.70
   1   6   0   12.60    2.20
   1   6   0   16.70    2.30
   1   6   0   21.40    2.70
  -2  -6   0   11.20    2.00
  -2  -6   0   13.10    2.60
  -2  -6   0   15.50    2.50
  -2  -6   0   13.30    1.60
  -2  -6   0    9.60    2.30
  -2  -6   0   11.50    2.40
  -2  -6   0   13.20    2.40
   2   6   0   13.60    2.30
   2   6   0   10.70    2.50
   2   6   0    8.40    2.50
   2   6   0   11.90    2.50
   2   6   0   13.70    2.20
   2   6   0   12.30    2.30
  -3  -6   0  123.29    5.50
  -3  -6   0  115.19    3.70
  -3  -6   0  127.09    5.50
  -3  -6   0  120.59    5.10
  -3  -6   0  118.59    5.40
  -3  -6   0  122.69    5.90
  -3  -6   0  120.29    5.50
   3   6   0  121.79    5.40
   3   6   0  123.59    4.90
   3   6   0  118.59    5.80
   3   6   0  124.89    5.40
   3   6   0  120.39    5.30
   3   6   0  120.29    5.80
  -4  -6   0  304.97   10.00
  -4  -6   0  316.77   10.70
  -4  -6   0  298.17    9.90
  -4  -6   0  324.17   10.00
  -4  -6   0  324.37   10.20
  -4  -6   0  316.77   10.10
   4   6   0  315.17    9.90
   4   6   0  302.57   10.00
   4   6   0  309.77    9.20
   4   6   0  307.67   10.20
   4   6   0  307.07   10.00
   4   6   0  297.47   10.50
  -5  -6   0  243.28    9.10
  -5  -6   0  226.18    8.30
  -5  -6   0  229.18    8.30
  -5  -6   0  246.48    8.60
  -5  -6   0  221.28    8.20
  -5  -6   0  225.08    8.30
   5   6   0  238.88    8.70
   5   6   0  233.88    8.20
   5   6   0  230.88    7.10
   5   6   0  221.38    8.20
   5   6   0  218.58    8.80
   5   6   0  207.18    8.10
  -6  -6   0   -1.00    2.10
  -6  -6   0    1.20    2.90
  -6  -6   0    2.40    2.30
  -6  -6   0    4.50    2.70
  -6  -6   0   -0.20    2.70
   6   6   0    1.90    2.70
   6   6   0   -2.70    2.20
   6   6   0    1.20    2.10
   6   6   0    3.00    2.60
   6   6   0   -0.10    1.40
   6   6   0    1.50    2.50
  -7  -6   0   25.50    3.80
  -7  -6   0   13.60    3.60
  -7  -6   0   19.50    2.90
  -7  -6   0   14.30    3.10
   7   6   0   21.70    3.20
   7   6   0   15.20    3.00
   7   6   0   17.10    3.20
   7   6   0   17.50    1.70
  -8  -6   0   41.90    4.20
  -8  -6   0   40.20    3.90
  -8  -6   0   27.80    4.50
  -8  -6   0   40.60    4.80
   8   6   0   27.10    3.50
   8   6   0   37.50    3.80
  -9  -6   0    0.00    2.70
  -9  -6   0    2.70    3.60
  -9  -6   0    3.10    2.40
  -9  -6   0    1.50    2.70
   9   6   0   -2.50    2.10
   9   6   0    0.70    2.70
 -10  -6   0   30.70    3.90
 -10  -6   0   33.40    3.90
  10   6   0   26.60    3.60
  10   6   0   22.10    3.50
 -11  -6   0   -1.00    2.80
 -11  -6   0    1.20    2.90
 -11  -6   0   -0.60    2.40
  11   6   0   -3.00    2.50
  10  -7   0    6.60    4.30
  10  -7   0    2.00    3.80
  10  -7   0   11.70    5.30
 -10   7   0    3.00    4.40
 -10   7   0    3.40    2.40
 -10   7   0    4.50    2.30
   9  -7   0   61.49    7.20
   9  -7   0   58.99    7.10
   9  -7   0   54.99    5.50
  -9   7   0   39.00    5.40
  -9   7   0   55.09    4.30
  -9   7   0   49.60    4.50
  -9   7   0   40.70    5.30
   8  -7   0   95.69    6.00
   8  -7   0   96.59    5.20
   8  -7   0   95.19    7.60
   8  -7   0  112.19    8.50
   8  -7   0  101.89    5.50
  -8   7   0  116.49    7.30
  -8   7   0  110.79    7.50
  -8   7   0  105.19    5.50
  -8   7   0   98.09    5.60
  -8   7   0   98.09    5.10
   7  -7   0   -4.30    2.40
   7  -7   0    1.00    2.60
   7  -7   0   -2.70    3.50
   7  -7   0   -0.60    3.30
   7  -7   0    4.80    2.60
  -7   7   0   -0.10    3.10
  -7   7   0   -0.70    3.00
  -7   7   0   -3.10    1.90
  -7   7   0    1.70    2.30
  -7   7   0    1.40    2.40
   6  -7   0   29.60    3.30
   6  -7   0   26.40    4.10
   6  -7   0   30.40    3.60
   6  -7   0   29.90    3.30
   6  -7   0   30.50    4.40
  -6   7   0   35.60    4.90
  -6   7   0   24.30    3.20
  -6   7   0   34.30    4.40
  -6   7   0   27.50    3.20
  -6   7   0   27.30    3.30
   5  -7   0   -1.20    3.10
   5  -7   0    0.10    2.40
   5  -7   0   -2.50    2.80
   5  -7   0    0.10    1.90
   5  -7   0   -0.10    2.60
  -5   7   0    2.50    2.30
  -5   7   0    4.60    3.40
  -5   7   0    1.80    2.20
  -5   7   0    2.60    2.50
  -5   7   0    5.00    3.00
  -5   7   0    1.40    2.90
   4  -7   0   58.59    4.60
   4  -7   0   55.19    3.20
   4  -7   0   50.79    5.20
   4  -7   0   41.50    4.60
   4  -7   0   59.19    5.20
   4  -7   0   48.20    4.50
   4  -7   0   47.80    4.10
  -4   7   0   54.79    4.40
  -4   7   0   53.59    4.80
  -4   7   0   57.69    4.40
  -4   7   0   51.29    4.80
  -4   7   0   56.09    4.90
   3  -7   0  115.19    4.40
   3  -7   0  119.99    5.80
   3  -7   0  108.99    5.60
   3  -7   0  127.29    6.50
   3  -7   0  121.09    6.50
   3  -7   0  109.99    6.10
   3  -7   0  119.79    5.90
  -3   7   0  111.29    5.70
  -3   7   0  117.09    6.10
  -3   7   0  126.69    6.30
  -3   7   0  124.39    5.80
  -3   7   0  122.99    6.20
  -3   7   0  117.79    5.90
   2  -7   0  162.88    6.60
   2  -7   0  166.58    6.80
   2  -7   0  160.08    6.70
   2  -7   0  164.28    5.40
   2  -7   0  162.08    6.70
   2  -7   0  171.78    7.40
   2  -7   0  166.78    7.10
  -2   7   0  158.08    6.90
  -2   7   0  160.28    6.60
  -2   7   0  166.48    6.60
  -2   7   0  160.98    6.80
  -2   7   0  147.99    6.90
  -2   7   0  160.88    6.90
   1  -7   0   25.70    3.00
   1  -7   0   18.30    2.90
   1  -7   0   20.30    3.10
   1  -7   0   27.50    3.40
   1  -7   0   29.90    2.30
   1  -7   0   27.70    3.20
   1  -7   0   27.60    3.40
  -1   7   0   26.70    3.30
  -1   7   0   32.40    3.70
  -1   7   0   24.40    3.30
  -1   7   0   28.50    3.10
  -1   7   0   28.20    3.20
  -1   7   0   20.70    2.90
   0  -7   0   41.90    4.20
   0  -7   0   47.90    4.30
   0  -7   0   47.70    2.90
   0  -7   0   46.70    4.40
   0  -7   0   48.10    4.40
   0  -7   0   47.40    4.20
   0  -7   0   46.90    3.60
   0   7   0   43.90    3.80
   0   7   0   49.50    3.70
   0   7   0   51.89    4.60
   0   7   0   49.00    4.20
   0   7   0   58.49    4.20
   0   7   0   52.89    4.30
   0   7   0   53.29    4.10
  -1  -7   0   42.50    4.20
  -1  -7   0   45.50    3.90
  -1  -7   0   40.40    3.20
  -1  -7   0   46.50    3.00
  -1  -7   0   49.80    4.10
  -1  -7   0   46.80    4.30
  -1  -7   0   50.59    4.30
   1   7   0   46.00    4.50
   1   7   0   40.20    4.20
   1   7   0   47.50    3.20
   1   7   0   46.80    4.00
   1   7   0   47.10    3.90
   1   7   0   43.70    3.90
   1   7   0   45.00    3.90
  -2  -7   0    4.90    2.50
  -2  -7   0    1.50    1.60
  -2  -7   0    1.30    2.60
  -2  -7   0    3.30    2.30
  -2  -7   0    0.20    2.60
  -2  -7   0    4.40    2.40
   2   7   0    1.10    2.50
   2   7   0   -0.40    2.50
   2   7   0    0.90    2.40
   2   7   0    1.80    2.10
   2   7   0    3.60    2.50
   2   7   0    1.10    2.00
  -3  -7   0  212.48    8.00
  -3  -7   0  221.38    8.10
  -3  -7   0  210.58    8.20
  -3  -7   0  212.58    8.50
  -3  -7   0  218.98    6.20
  -3  -7   0  206.58    7.40
  -3  -7   0  204.38    7.90
   3   7   0  212.98    7.90
   3   7   0  222.18    8.10
   3   7   0  211.88    8.40
   3   7   0  214.88    7.50
   3   7   0  231.48    8.60
   3   7   0  211.08    8.10
  -4  -7   0  140.69    6.30
  -4  -7   0  148.69    7.10
  -4  -7   0  149.39    6.50
  -4  -7   0  151.18    6.60
  -4  -7   0  146.19    7.10
  -4  -7   0  147.99    6.70
   4   7   0  153.08    6.50
   4   7   0  143.39    7.10
   4   7   0  149.69    5.80
   4   7   0  130.99    6.40
   4   7   0  147.79    6.90
   4   7   0  139.89    6.80
  -5  -7   0   24.40    3.30
  -5  -7   0   19.70    3.20
  -5  -7   0   22.70    3.70
  -5  -7   0   28.10    4.00
  -5  -7   0   18.00    3.40
  -5  -7   0   17.40    3.20
   5   7   0   27.80    3.80
   5   7   0   22.60    3.50
   5   7   0   27.50    2.90
   5   7   0   23.30    3.20
   5   7   0   26.90    3.60
   5   7   0   22.70    3.80
  -6  -7   0   16.30    3.30
  -6  -7   0   21.60    3.90
  -6  -7   0   23.00    3.30
  -6  -7   0   22.30    3.80
  -6  -7   0   26.40    3.60
  -6  -7   0   17.20    3.50
   6   7   0   26.30    3.90
   6   7   0   25.80    2.60
   6   7   0   29.00    3.80
   6   7   0   33.70    3.80
  -7  -7   0   32.00    4.10
  -7  -7   0   32.20    3.80
  -7  -7   0   43.40    5.10
   7   7   0   38.30    2.50
   7   7   0   46.20    5.00
   7   7   0   33.50    4.00
  -8  -7   0    6.70    3.90
  -8  -7   0    3.00    3.20
  -8  -7   0    8.30    3.30
   8   7   0   -1.90    2.90
   8   7   0    1.60    2.80
  -9  -7   0   16.20    3.80
  -9  -7   0   15.90    3.90
  -9  -7   0    8.60    3.00
  -9  -7   0   15.20    4.50
   9   7   0   15.10    3.60
 -10  -7   0   -0.10    3.20
 -10  -7   0    4.90    2.90
 -10  -7   0    6.20    3.50
  10   7   0   10.90    3.50
   9  -8   0   49.60    5.20
   9  -8   0   47.30    6.20
  -9   8   0   46.90    4.60
  -9   8   0   48.90    4.40
  -9   8   0   49.40    6.40
   8  -8   0    6.10    4.50
   8  -8   0    7.90    3.20
   8  -8   0    3.50    3.40
  -8   8   0    8.10    4.00
  -8   8   0    1.70    3.90
  -8   8   0    2.40    2.40
  -8   8   0    6.20    2.80
  -8   8   0    2.40    2.90
   7  -8   0   -1.10    3.30
   7  -8   0    2.10    2.80
   7  -8   0   -2.30    2.90
   7  -8   0   -0.60    2.70
   7  -8   0   -5.00    3.40
  -7   8   0    1.80    3.30
  -7   8   0   -0.90    3.30
  -7   8   0    0.00    2.40
  -7   8   0    4.30    2.70
  -7   8   0   -1.20    2.70
   6  -8   0   28.60    3.50
   6  -8   0   32.90    4.10
   6  -8   0   29.70    4.60
   6  -8   0   19.60    4.00
  -6   8   0   25.00    3.50
  -6   8   0   29.80    4.50
  -6   8   0   23.90    3.60
  -6   8   0   31.60    3.70
  -6   8   0   21.30    4.20
   5  -8   0   -0.20    2.80
   5  -8   0    0.50    1.90
   5  -8   0   -1.20    2.90
   5  -8   0    6.80    3.40
   5  -8   0   -0.40    2.90
  -5   8   0    2.70    3.10
  -5   8   0    1.60    3.00
  -5   8   0   -1.40    2.40
  -5   8   0   -1.40    2.30
  -5   8   0    2.60    2.60
   4  -8   0   58.89    5.70
   4  -8   0   56.49    3.30
   4  -8   0   57.69    5.00
   4  -8   0   54.79    5.10
   4  -8   0   55.29    5.40
  -4   8   0   53.19    4.80
  -4   8   0   56.39    5.30
  -4   8   0   54.99    5.20
  -4   8   0   59.69    7.00
  -4   8   0   61.39    4.90
   3  -8   0   29.90    4.30
   3  -8   0   44.40    5.10
   3  -8   0   39.90    2.80
   3  -8   0   33.60    3.90
   3  -8   0   29.10    3.80
   3  -8   0   33.00    4.20
   3  -8   0   40.00    4.30
  -3   8   0   32.80    3.90
  -3   8   0   36.10    4.80
  -3   8   0   36.70    3.90
  -3   8   0   28.10    3.80
  -3   8   0   35.50    4.00
  -3   8   0   42.60    4.50
   2  -8   0   56.49    5.20
   2  -8   0   57.69    4.70
   2  -8   0   50.29    4.30
   2  -8   0   55.99    3.20
   2  -8   0   69.49    5.40
   2  -8   0   48.00    4.80
   2  -8   0   57.29    5.10
  -2   8   0   60.39    5.10
  -2   8   0   63.09    4.90
  -2   8   0   60.29    5.10
  -2   8   0   55.89    5.10
  -2   8   0   54.69    4.80
   1  -8   0    9.00    3.20
   1  -8   0    8.20    3.10
   1  -8   0    8.60    2.90
   1  -8   0    8.90    2.80
   1  -8   0   11.70    3.10
   1  -8   0   14.10    2.10
  -1   8   0   16.20    2.90
  -1   8   0    6.70    2.90
  -1   8   0    5.60    2.70
  -1   8   0    8.70    3.10
  -1   8   0    9.90    2.90
  -1   8   0   15.10    3.40
   0  -8   0   70.79    4.60
   0  -8   0   69.19    5.40
   0  -8   0   71.79    3.70
   0  -8   0   76.39    5.40
   0  -8   0   64.09    5.20
   0  -8   0   63.19    4.80
   0  -8   0   68.19    5.20
   0   8   0   68.19    4.90
   0   8   0   70.19    5.00
   0   8   0   70.19    5.30
   0   8   0   69.89    5.50
   0   8   0   79.89    4.60
   0   8   0   74.99    5.10
   0   8   0   72.59    4.90
  -1  -8   0   48.60    4.70
  -1  -8   0   43.40    4.40
  -1  -8   0   35.40    3.10
  -1  -8   0   38.20    4.50
  -1  -8   0   38.00    3.60
  -1  -8   0   50.49    4.40
  -1  -8   0   46.10    4.70
   1   8   0   39.80    4.30
   1   8   0   34.70    4.20
   1   8   0   41.80    4.20
   1   8   0   38.90    4.20
   1   8   0   39.60    4.10
   1   8   0   46.20    4.20
  -2  -8   0    7.90    2.70
  -2  -8   0    3.20    2.70
  -2  -8   0    6.90    2.90
  -2  -8   0    6.20    3.10
  -2  -8   0    6.90    2.00
  -2  -8   0   13.40    3.20
  -2  -8   0    6.90    2.30
   2   8   0    7.80    3.00
   2   8   0   10.00    2.70
   2   8   0   10.80    3.50
   2   8   0    8.20    2.90
   2   8   0    6.70    2.90
   2   8   0   11.20    3.10
  -3  -8   0   86.89    6.00
  -3  -8   0   83.79    5.60
  -3  -8   0   91.39    5.80
  -3  -8   0   91.79    5.50
  -3  -8   0   88.29    3.70
  -3  -8   0   82.79    5.50
  -3  -8   0   89.19    4.80
   3   8   0   85.79    5.90
   3   8   0   89.59    5.60
   3   8   0   90.29    5.30
   3   8   0  100.89    6.40
   3   8   0   97.49    5.10
   3   8   0   90.99    5.50
  -4  -8   0    3.70    3.00
  -4  -8   0    2.50    2.40
  -4  -8   0    2.80    2.60
  -4  -8   0    2.40    0.90
  -4  -8   0    3.70    0.80
  -4  -8   0   -1.50    3.20
  -4  -8   0    2.30    2.80
   4   8   0    2.30    2.90
   4   8   0    2.10    2.30
   4   8   0    4.50    3.20
   4   8   0    4.50    2.70
   4   8   0    2.50    3.00
   4   8   0    1.80    2.30
  -5  -8   0  106.89    6.90
  -5  -8   0  115.89    6.20
  -5  -8   0  104.19    6.00
  -5  -8   0  102.49    6.20
  -5  -8   0  102.49    6.40
   5   8   0  105.39    5.10
   5   8   0  102.29    6.20
   5   8   0  111.89    6.80
   5   8   0  118.49    6.20
   5   8   0  103.39    6.00
  -6  -8   0   51.99    4.90
  -6  -8   0   52.29    5.20
  -6  -8   0   49.40    6.00
  -6  -8   0   55.69    5.10
  -6  -8   0   46.90    5.10
   6   8   0   59.59    5.80
   6   8   0   63.19    4.90
   6   8   0   54.99    3.70
  -7  -8   0    2.90    2.80
  -7  -8   0    0.10    3.60
  -7  -8   0   -1.10    3.00
  -7  -8   0    3.20    3.30
  -7  -8   0   -1.00    3.20
   7   8   0    3.00    3.50
   7   8   0    3.90    3.00
   7   8   0    0.80    1.90
  -8  -8   0   99.39    7.40
  -8  -8   0  130.79    7.30
  -8  -8   0  108.19    6.70
   8   8   0  106.69    7.20
   8   8   0  105.69    6.60
  -9  -8   0   -2.50    2.80
  -9  -8   0    0.60    4.00
  -9  -8   0   -2.50    2.80
  -9  -8   0    8.80    3.80
   9   8   0    2.30    3.10
   9   8   0    0.10    4.20
 -10  -8   0    0.70    3.00
 -10  -8   0    6.10    3.50
  10   8   0   -7.30    2.80
   8  -9   0    2.50    4.20
   8  -9   0   -0.90    3.60
   8  -9   0    0.10    2.50
  -8   9   0    3.30    2.50
  -8   9   0    4.90    5.00
  -8   9   0   -1.20    2.70
  -8   9   0    0.40    2.90
   7  -9   0    9.90    4.00
   7  -9   0   15.40    2.80
   7  -9   0   12.00    4.90
  -7   9   0   13.00    3.40
  -7   9   0   22.90    4.80
  -7   9   0    8.50    3.30
  -7   9   0   16.90    3.20
  -7   9   0   19.30    5.00
   6  -9   0    1.00    3.30
   6  -9   0   11.00    2.70
   6  -9   0   18.90    4.70
   6  -9   0    6.90    3.50
  -6   9   0   19.50    5.10
  -6   9   0    8.00    3.80
  -6   9   0    8.70    3.20
  -6   9   0   12.30    3.50
  -6   9   0   13.80    3.10
   5  -9   0   34.50    4.90
   5  -9   0   33.30    5.00
   5  -9   0   37.80    4.50
   5  -9   0   39.60    3.20
  -5   9   0   29.80    4.10
  -5   9   0   28.90    4.40
  -5   9   0   39.30    5.60
  -5   9   0   30.40    3.90
  -5   9   0   34.20    4.00
   4  -9   0    0.70    3.50
   4  -9   0    0.50    3.20
   4  -9   0   -1.70    3.20
   4  -9   0    3.80    1.90
  -4   9   0   -0.80    2.60
  -4   9   0   -2.80    3.00
  -4   9   0    2.40    3.00
  -4   9   0    1.00    2.80
  -4   9   0    2.80    3.20
   3  -9   0    0.70    2.80
   3  -9   0   -0.70    3.30
   3  -9   0   -0.20    3.30
   3  -9   0   -2.50    1.60
  -3   9   0    1.60    3.60
  -3   9   0   -1.30    2.70
  -3   9   0    2.40    3.00
  -3   9   0    1.40    2.70
  -3   9   0    1.00    3.10
   2  -9   0    3.30    1.80
   2  -9   0    2.70    2.90
   2  -9   0    6.70    3.40
   2  -9   0    0.40    3.50
   2  -9   0    2.40    2.70
  -2   9   0    0.60    2.90
  -2   9   0    8.80    3.30
  -2   9   0    1.70    3.10
  -2   9   0    3.60    2.80
  -2   9   0   -1.00    4.60
  -2   9   0    6.40    3.10
   1  -9   0    1.00    2.70
   1  -9   0   -0.60    1.70
   1  -9   0    0.30    3.50
   1  -9   0   -0.40    2.60
   1  -9   0    0.20    2.90
   1  -9   0   -1.80    2.70
  -1   9   0   -1.20    2.70
  -1   9   0    2.00    2.70
  -1   9   0   -3.80    2.40
  -1   9   0    1.00    2.60
  -1   9   0    6.10    3.20
  -1   9   0    4.80    3.30
   0  -9   0    1.40    1.90
   0  -9   0   -0.60    3.00
   0  -9   0   -2.20    3.20
   0  -9   0   -3.20    2.60
   0  -9   0    3.00    3.10
   0  -9   0   -1.40    2.90
   0   9   0   -1.60    2.80
   0   9   0    3.30    2.80
   0   9   0    3.40    3.40
   0   9   0   -0.40    2.70
   0   9   0   -2.30    3.00
  -1  -9   0   69.09    4.00
  -1  -9   0   64.69    5.40
  -1  -9   0   62.79    4.60
  -1  -9   0   71.69    5.70
  -1  -9   0   56.19    5.60
  -1  -9   0   69.99    5.70
   1   9   0   55.49    5.70
   1   9   0   68.59    5.30
   1   9   0   72.39    5.60
   1   9   0   66.29    5.50
   1   9   0   77.69    5.40
   1   9   0   68.19    6.10
  -2  -9   0  447.16   12.90
  -2  -9   0  480.45   14.70
  -2  -9   0  443.46   14.80
  -2  -9   0  463.75   15.10
  -2  -9   0  451.15   14.60
  -2  -9   0  451.25   13.40
   2   9   0  438.56   14.90
   2   9   0  450.35   14.50
   2   9   0  460.55   14.40
   2   9   0  468.95   14.80
   2   9   0  451.85   14.40
   2   9   0  462.05   15.00
  -3  -9   0   80.19    4.80
  -3  -9   0   79.69    5.70
  -3  -9   0   73.59    3.60
  -3  -9   0   71.49    6.00
  -3  -9   0   80.89    6.20
  -3  -9   0   76.29    5.90
   3   9   0   78.19    5.70
   3   9   0   71.49    5.30
   3   9   0   78.09    6.20
   3   9   0   72.79    5.30
   3   9   0   79.09    6.00
  -4  -9   0    1.10    3.20
  -4  -9   0    1.90    2.70
  -4  -9   0    1.60    3.00
  -4  -9   0    0.00    0.90
  -4  -9   0   -1.10    2.50
  -4  -9   0    1.30    3.10
  -4  -9   0    0.30    0.90
   4   9   0    1.00    2.80
   4   9   0    5.70    2.90
   4   9   0   -2.30    2.70
   4   9   0    0.10    3.40
  -5  -9   0    6.50    3.00
  -5  -9   0    2.50    3.10
  -5  -9   0    4.50    3.10
  -5  -9   0    5.80    4.00
  -5  -9   0    1.50    3.10
   5   9   0    5.50    2.80
   5   9   0    8.70    3.70
   5   9   0    5.20    3.50
  -6  -9   0   18.60    4.00
  -6  -9   0   21.10    4.00
  -6  -9   0    9.60    3.50
  -6  -9   0    9.40    3.40
  -6  -9   0   10.80    3.70
   6   9   0   15.90    4.00
   6   9   0   13.70    3.40
  -7  -9   0   24.80    4.50
  -7  -9   0   23.10    4.10
  -7  -9   0   18.20    4.10
  -7  -9   0   17.00    4.10
  -7  -9   0   31.20    4.10
   7   9   0   32.40    4.60
   7   9   0   26.60    4.40
  -8  -9   0   34.50    6.90
  -8  -9   0   49.30    5.60
   8   9   0   45.00    5.10
   8   9   0   30.50    4.70
  -9  -9   0   -5.40    3.40
  -9  -9   0   -3.60    2.80
   9   9   0    5.70    3.50
   7 -10   0    2.00    4.10
   7 -10   0    3.90    3.90
   7 -10   0   -3.10    3.20
  -7  10   0   -1.00    3.10
  -7  10   0   -3.00    4.10
  -7  10   0   -1.90    2.40
   6 -10   0   21.50    4.40
   6 -10   0   16.40    4.40
  -6  10   0   16.00    4.60
  -6  10   0   18.30    3.90
  -6  10   0   27.80    3.70
  -6  10   0   29.00    4.30
   5 -10   0   46.80    3.20
   5 -10   0   57.99    6.10
   5 -10   0   31.40    5.10
   5 -10   0   38.10    5.00
  -5  10   0   41.20    5.30
  -5  10   0   49.20    5.40
  -5  10   0   46.20    6.20
  -5  10   0   29.30    4.30
   4 -10   0   20.30    4.10
   4 -10   0   24.60    2.60
   4 -10   0   24.50    4.40
  -4  10   0   20.60    4.10
  -4  10   0   32.50    4.50
  -4  10   0   15.10    3.50
  -4  10   0   21.70    3.80
  -4  10   0    9.20    4.10
   3 -10   0    3.10    1.70
   3 -10   0    3.40    3.80
   3 -10   0    4.80    3.40
   3 -10   0    0.50    3.20
  -3  10   0    0.70    2.60
  -3  10   0   -1.00    3.10
  -3  10   0    0.80    3.30
  -3  10   0    0.10    3.90
  -3  10   0    8.20    3.50
   2 -10   0   -0.90    3.00
   2 -10   0   -5.20    2.60
   2 -10   0   -1.30    3.20
   2 -10   0   -1.30    1.70
  -2  10   0    3.60    3.50
  -2  10   0    0.10    3.00
  -2  10   0    2.20    3.00
  -2  10   0    5.40    3.00
  -2  10   0    5.80    3.00
   1 -10   0    4.30    2.90
   1 -10   0    1.70    3.00
   1 -10   0    4.30    3.60
   1 -10   0   -2.10    1.70
  -1  10   0   -3.00    2.80
  -1  10   0   -3.40    2.70
  -1  10   0   -3.10    3.00
  -1  10   0   -0.50    3.30
   0 -10   0    8.00    3.80
   0 -10   0   16.10    4.10
   0 -10   0   19.30    3.60
   0 -10   0   22.00    3.60
   0 -10   0   17.30    3.60
   0 -10   0   19.60    2.60
   0  10   0   24.90    4.70
   0  10   0   19.50    3.90
   0  10   0   18.20    4.10
   0  10   0   23.20    4.00
  -1 -10   0  129.29    7.50
  -1 -10   0  126.99    7.30
  -1 -10   0  127.39    6.20
  -1 -10   0  123.89    7.00
  -1 -10   0  119.89    5.50
  -1 -10   0  132.59    7.70
   1  10   0  117.29    6.80
   1  10   0  139.99    7.40
   1  10   0  118.19    7.20
   1  10   0  122.99    7.80
  -2 -10   0   30.10    4.90
  -2 -10   0   48.80    5.40
  -2 -10   0   56.69    5.70
  -2 -10   0   49.70    5.60
  -2 -10   0   38.90    3.80
  -2 -10   0   44.90    4.10
   2  10   0   36.50    5.10
   2  10   0   48.10    5.20
   2  10   0   39.60    4.80
   2  10   0   54.39    5.40
  -3 -10   0   11.60    3.20
  -3 -10   0   11.90    3.10
  -3 -10   0   10.80    3.90
  -3 -10   0   15.20    2.10
  -3 -10   0   13.80    3.70
  -3 -10   0   15.80    4.70
   3  10   0   10.10    3.50
   3  10   0   16.10    4.30
   3  10   0    8.60    4.00
   3  10   0   17.90    3.80
  -4 -10   0    5.90    3.60
  -4 -10   0   -0.50    3.10
  -4 -10   0    3.60    1.00
  -4 -10   0    1.80    1.10
  -4 -10   0    2.90    4.00
  -4 -10   0    1.30    2.90
  -4 -10   0    5.30    2.80
   4  10   0    4.20    3.10
   4  10   0   -1.30    3.60
   4  10   0    3.70    3.70
  -5 -10   0   20.70    3.90
  -5 -10   0   14.90    3.60
  -5 -10   0   16.40    3.70
  -5 -10   0   17.10    3.90
  -5 -10   0   22.90    4.70
   5  10   0   14.00    3.50
   5  10   0   22.50    4.60
   5  10   0   19.60    4.50
  -6 -10   0   18.80    3.90
  -6 -10   0   24.60    4.50
  -6 -10   0   21.20    4.40
  -6 -10   0   28.70    4.40
   6  10   0   23.20    3.70
   6  10   0   17.20    4.00
   6  10   0   18.20    4.50
  -7 -10   0   18.00    4.50
  -7 -10   0   31.50    4.50
  -7 -10   0   25.60    4.80
  -7 -10   0   11.10    7.00
  -7 -10   0   33.80    5.30
   7  10   0   26.90    4.80
   7  10   0   30.70    3.50
   7  10   0   19.30    4.50
  -8 -10   0    7.90    4.30
   8  10   0    6.50    4.00
   5 -11   0   -1.20    3.20
   5 -11   0    2.70    4.40
  -5  11   0   11.00    3.50
  -5  11   0    1.30    4.40
  -5  11   0   -1.80    3.40
   4 -11   0    3.90    4.00
   4 -11   0   -3.00    2.90
   4 -11   0    3.00    3.60
  -4  11   0    1.20    3.20
  -4  11   0    0.70    3.90
  -4  11   0    4.90    3.50
  -4  11   0   10.40    5.70
   3 -11   0   -2.10    2.90
   3 -11   0    2.70    3.90
   3 -11   0    3.10    3.30
  -3  11   0    3.00    4.30
  -3  11   0   -4.90    3.00
  -3  11   0   -1.70    2.60
  -3  11   0    0.60    3.10
   2 -11   0   23.80    4.90
   2 -11   0   18.20    2.20
   2 -11   0   20.10    4.10
   2 -11   0   26.40    4.40
  -2  11   0   18.30    4.30
  -2  11   0   12.10    3.70
  -2  11   0   23.50    4.60
  -2  11   0   18.00    5.30
   1 -11   0   -3.10    2.70
   1 -11   0    1.30    1.90
   1 -11   0    0.20    4.10
   1 -11   0    1.40    3.30
  -1  11   0    6.10    3.90
  -1  11   0    0.90    4.00
  -1  11   0   -0.30    3.50
  -1  11   0   -2.00    2.90
   0 -11   0   23.50    5.10
   0 -11   0   13.70    2.50
   0 -11   0   15.30    3.80
   0 -11   0   15.20    3.90
   0  11   0   11.10    4.10
   0  11   0   21.50    3.90
   0  11   0    3.60    3.40
   0  11   0   17.60    4.10
  -1 -11   0    2.90    3.50
  -1 -11   0    1.60    2.70
  -1 -11   0    1.10    4.40
  -1 -11   0    5.20    3.30
  -1 -11   0    6.60    2.50
   1  11   0    3.50    3.90
   1  11   0    1.20    3.10
   1  11   0    2.10    3.80
   1  11   0    6.10    4.30
  -2 -11   0    2.40    3.40
  -2 -11   0    5.10    3.20
  -2 -11   0   -0.50    3.40
  -2 -11   0   -0.60    2.20
  -2 -11   0   -3.00    3.80
  -2 -11   0    1.10    2.60
   2  11   0    3.90    3.50
   2  11   0    0.90    3.70
   2  11   0    5.30    3.80
   2  11   0    9.80    3.50
  -3 -11   0   15.50    3.90
  -3 -11   0    7.50    4.70
  -3 -11   0   17.00    4.40
  -3 -11   0   12.80    2.10
  -3 -11   0   23.50    4.50
  -3 -11   0    9.10    3.10
   3  11   0   17.20    4.60
   3  11   0   13.20    4.40
   3  11   0   23.00    4.70
  -4 -11   0   16.60    3.80
  -4 -11   0   10.10    4.30
  -4 -11   0    2.10    3.20
  -4 -11   0   11.20    4.20
  -4 -11   0   15.60    4.30
  -4 -11   0    9.80    2.00
   4  11   0    9.20    3.70
   4  11   0   13.60    4.00
   4  11   0    6.80    4.20
  -5 -11   0   56.79    6.60
  -5 -11   0   40.40    4.80
  -5 -11   0   28.40    5.10
  -5 -11   0   45.40    5.20
   5  11   0   44.60    5.30
   5  11   0   42.10    5.80
   5  11   0   46.80    5.20
  -6 -11   0   -0.70    4.20
  -6 -11   0   -3.10    3.20
  -6 -11   0    3.50    3.60
  -6 -11   0    3.70    3.50
   6  11   0    1.10    3.80
   6  11   0    0.20    3.90
   6  11   0    6.80    3.10
  -7 -11   0    2.50    4.30
  -7 -11   0   -0.90    3.60
  -7 -11   0    5.50    3.50
  -7 -11   0    0.10    3.60
   7  11   0    0.80    4.20
   7  11   0    0.60    2.60
   3 -12   0    1.80    3.50
   3 -12   0    0.50    3.40
  -3  12   0   -0.90    4.00
  -3  12   0    3.00    3.70
  -3  12   0   -3.30    3.20
   2 -12   0    4.70    4.60
   2 -12   0    9.80    4.10
   2 -12   0    7.90    4.00
  -2  12   0    2.60    4.20
  -2  12   0    5.70    4.00
  -2  12   0    0.70    3.70
   1 -12   0   21.70    4.90
   1 -12   0   22.70    4.20
  -1  12   0   28.20    5.00
  -1  12   0   18.60    4.30
  -1  12   0   13.70    4.40
   0 -12   0    3.60    2.10
   0 -12   0    2.70    3.50
   0 -12   0   -3.00    3.80
   0 -12   0    1.30    3.60
   0  12   0    2.60    3.80
   0  12   0   -0.20    3.80
   0  12   0    4.00    4.40
  -1 -12   0   -2.60    3.10
  -1 -12   0    2.50    2.40
  -1 -12   0    0.60    3.10
   1  12   0    0.60    3.90
   1  12   0    2.40    3.70
   1  12   0    3.50    4.10
  -2 -12   0    2.30    4.30
  -2 -12   0   -1.40    3.20
  -2 -12   0    1.40    2.60
  -2 -12   0   -5.50    3.20
   2  12   0    0.20    3.90
   2  12   0   -0.50    3.40
   2  12   0   -1.50    3.30
  -3 -12   0   -1.90    3.40
  -3 -12   0   -0.30    2.80
  -3 -12   0    2.40    3.20
  -3 -12   0   -1.00    4.30
   3  12   0   -1.10    3.80
   3  12   0   -0.20    3.50
   3  12   0    0.30    3.90
  -4 -12   0    2.30    4.20
  -4 -12   0   -2.50    3.10
  -4 -12   0    2.90    3.00
  -4 -12   0    1.60    3.30
   4  12   0    1.00    3.70
   4  12   0    3.10    3.70
   4  12   0   -0.90    4.00
  -5 -12   0    2.20    3.50
  -5 -12   0   -1.90    3.20
  -5 -12   0    7.30    3.50
  -5 -12   0    7.20    4.40
   5  12   0    1.00    3.40
   5  12   0    4.50    3.90
   5  12   0    7.10    3.90
   4  12  -1   -0.80    3.60
   4  12  -1    1.30    4.10
   4  12  -1   -3.10    3.80
  -4 -12   1    0.20    3.40
  -4 -12   1    1.70    2.70
  -4 -12   1    5.90    4.80
  -4 -12   1   -1.00    3.30
   3  12  -1   -3.40    3.80
   3  12  -1    2.60    4.20
   3  12  -1    5.30    4.10
  -3 -12   1    0.00    3.00
  -3 -12   1   -8.10    4.00
  -3 -12   1    8.60    3.30
  -3 -12   1    8.10    4.40
   2  12  -1    1.50    3.90
   2  12  -1    3.30    4.00
   2  12  -1    8.00    4.00
  -2 -12   1    3.90    3.00
  -2 -12   1    4.20    3.20
  -2 -12   1   11.50    4.50
  -2 -12   1    2.40    3.50
   1  12  -1   -2.50    4.10
   1  12  -1   -1.40    3.50
   1  12  -1   10.40    4.50
  -1 -12   1   -2.20    2.60
  -1 -12   1   -0.40    3.40
  -1 -12   1   -1.10    4.00
  -1 -12   1   -1.90    2.90
   0  12  -1    3.70    4.20
   0  12  -1   15.00    4.70
   0  12  -1    7.60    4.50
   0 -12   1    5.90    4.30
   0 -12   1    7.40    2.80
   0 -12   1    7.10    3.40
   0 -12   1   11.90    4.30
  -1  12  -1    3.10    4.90
  -1  12  -1   13.30    4.30
  -1  12  -1    1.80    4.00
   1 -12   1    8.70    3.90
   1 -12   1    7.70    4.20
   1 -12   1    4.40    3.20
  -2  12  -1    1.00    3.50
  -2  12  -1   -2.00    3.40
  -2  12  -1    3.80    4.20
   2 -12   1    2.80    3.10
   2 -12   1    0.40    3.10
   2 -12   1    3.90    4.00
   2 -12   1    2.10    4.00
  -3  12  -1    2.30    4.10
  -3  12  -1    8.40    4.20
  -3  12  -1    5.20    3.70
   3 -12   1   13.60    4.00
   3 -12   1    4.10    3.40
   6  11  -1    3.60    3.30
   6  11  -1    3.40    3.90
  -6 -11   1    9.90    3.50
  -6 -11   1   13.50    4.30
  -6 -11   1    7.70    4.60
  -6 -11   1    7.10    4.00
   5  11  -1    2.00    4.00
   5  11  -1   -0.30    3.80
   5  11  -1    0.40    3.30
  -5 -11   1   -1.00    2.60
  -5 -11   1    0.00    4.40
  -5 -11   1   -1.00    3.40
  -5 -11   1   -1.70    3.20
   4  11  -1   -1.50    3.70
   4  11  -1    3.90    3.50
   4  11  -1    3.50    4.00
  -4 -11   1   -0.20    3.20
  -4 -11   1   -3.00    3.40
  -4 -11   1   -2.50    2.60
  -4 -11   1   -2.60    4.00
   3  11  -1   16.70    4.60
   3  11  -1   18.30    4.70
   3  11  -1   19.30    4.70
  -3 -11   1   12.10    4.20
  -3 -11   1   21.00    2.10
  -3 -11   1   22.40    3.90
  -3 -11   1   12.50    3.60
  -3 -11   1   26.40    5.40
  -3 -11   1   16.70    4.70
   2  11  -1    2.90    3.90
   2  11  -1    0.40    4.10
   2  11  -1   -0.80    3.50
  -2 -11   1   -0.40    3.50
  -2 -11   1    0.00    2.10
  -2 -11   1    2.30    2.70
  -2 -11   1   -2.50    3.60
  -2 -11   1   -5.40    3.80
  -2 -11   1    3.20    3.00
   1  11  -1   14.50    4.70
   1  11  -1    8.30    4.30
   1  11  -1    6.70    4.00
   1  11  -1    7.40    3.40
  -1 -11   1    5.30    4.60
  -1 -11   1    3.00    3.40
  -1 -11   1    5.50    3.30
  -1 -11   1    3.30    2.70
  -1 -11   1    9.00    3.30
   0  11  -1    9.00    3.80
   0  11  -1    5.90    3.90
   0  11  -1    4.80    3.90
   0  11  -1    6.10    3.50
   0 -11   1    6.30    3.40
   0 -11   1    9.60    2.90
   0 -11   1   12.60    3.40
   0 -11   1    2.10    3.90
  -1  11  -1    6.10    3.30
  -1  11  -1   -2.30    3.10
  -1  11  -1    1.60    3.90
  -1  11  -1    5.70    4.30
   1 -11   1    0.50    2.30
   1 -11   1    0.80    3.00
   1 -11   1    2.00    3.50
   1 -11   1   -1.20    3.80
  -2  11  -1   12.50    4.30
  -2  11  -1   18.70    5.10
  -2  11  -1   13.10    4.20
  -2  11  -1    8.70    3.30
   2 -11   1    8.70    3.80
   2 -11   1   11.80    2.80
   2 -11   1    7.10    3.60
   2 -11   1   19.70    5.20
  -3  11  -1    1.60    3.60
  -3  11  -1   -0.70    4.00
  -3  11  -1    2.00    3.40
  -3  11  -1    3.90    3.50
   3 -11   1    2.60    3.90
   3 -11   1    3.60    3.30
   3 -11   1    3.20    2.30
   3 -11   1   -2.90    3.30
  -4  11  -1    1.80    3.20
  -4  11  -1    2.40    3.50
  -4  11  -1    2.00    3.90
  -4  11  -1    1.40    3.70
   4 -11   1   -2.70    4.20
   4 -11   1    0.30    2.10
   4 -11   1    1.80    3.50
   4 -11   1    5.50    3.70
  -5  11  -1   10.00    4.00
  -5  11  -1   10.60    4.00
  -5  11  -1    7.10    3.40
  -5  11  -1   20.10    5.60
   5 -11   1    6.10    3.60
   5 -11   1   17.80    4.90
   5 -11   1    1.70    4.10
   7  10  -1    6.60    2.90
   7  10  -1    9.70    4.40
  -7 -10   1   12.10    3.20
  -7 -10   1    4.80    4.10
  -7 -10   1    7.00    4.10
  -7 -10   1    2.00    3.80
   6  10  -1   -1.80    3.20
   6  10  -1   -2.60    3.50
   6  10  -1    2.60    3.00
  -6 -10   1    1.40    3.80
  -6 -10   1   -6.00    3.30
  -6 -10   1   -2.90    4.30
  -6 -10   1   -4.80    3.70
  -6 -10   1   -1.80    2.90
   5  10  -1    7.60    3.40
   5  10  -1   14.20    4.10
   5  10  -1    5.40    4.00
  -5 -10   1   12.30    4.00
  -5 -10   1   16.00    4.60
  -5 -10   1   17.20    4.00
  -5 -10   1   16.50    4.20
  -5 -10   1    6.00    3.10
   4  10  -1    7.60    3.30
   4  10  -1   13.80    4.40
   4  10  -1    8.10    4.10
  -4 -10   1   10.20    3.50
  -4 -10   1   11.70    3.60
  -4 -10   1    9.80    3.10
  -4 -10   1    7.40    3.80
  -4 -10   1    7.70    4.30
   3  10  -1    7.90    4.10
   3  10  -1   -1.70    3.50
   3  10  -1    5.10    3.70
  -3 -10   1    6.80    4.40
  -3 -10   1    1.20    2.80
  -3 -10   1    1.80    3.30
  -3 -10   1    9.00    3.80
  -3 -10   1    8.70    1.70
  -3 -10   1    5.30    2.80
   2  10  -1   36.70    5.20
   2  10  -1   25.50    4.20
   2  10  -1   39.20    5.20
   2  10  -1   28.70    4.80
  -2 -10   1   31.00    3.90
  -2 -10   1   30.10    4.30
  -2 -10   1   20.50    4.50
  -2 -10   1   22.50    3.50
  -2 -10   1   37.80    5.10
  -2 -10   1   33.30    3.40
   1  10  -1   -0.40    3.10
   1  10  -1   -1.00    3.10
   1  10  -1   -2.50    3.40
   1  10  -1   -4.40    2.70
  -1 -10   1    1.60    2.50
  -1 -10   1   -1.50    3.30
  -1 -10   1    0.80    2.80
  -1 -10   1    1.90    3.60
  -1 -10   1   -2.40    2.40
  -1 -10   1   -5.90    3.00
   0  10  -1    7.80    3.80
   0  10  -1    3.80    3.10
   0  10  -1    0.90    3.80
   0  10  -1   -2.40    3.40
   0 -10   1    2.30    3.70
   0 -10   1    1.40    3.40
   0 -10   1    2.30    2.50
   0 -10   1    3.80    3.20
   0 -10   1    2.10    3.70
   0 -10   1    4.90    3.00
  -1  10  -1   -2.10    3.40
  -1  10  -1   -1.30    2.70
  -1  10  -1    4.10    3.50
  -1  10  -1   -5.20    3.20
  -1  10  -1    1.90    2.60
   1 -10   1    5.40    3.60
   1 -10   1    7.40    4.20
   1 -10   1    1.70    3.00
   1 -10   1    3.10    2.50
  -2  10  -1   -0.20    3.20
  -2  10  -1   -1.60    3.60
  -2  10  -1    1.30    2.60
  -2  10  -1    0.80    3.30
  -2  10  -1   -1.50    2.70
   2 -10   1    5.50    3.30
   2 -10   1    1.50    3.10
   2 -10   1    4.00    4.10
   2 -10   1   -0.30    2.10
  -3  10  -1    4.30    3.10
  -3  10  -1    3.80    3.20
  -3  10  -1    0.90    3.90
  -3  10  -1    3.90    3.50
  -3  10  -1    2.40    3.20
   3 -10   1    1.80    3.60
   3 -10   1    5.30    4.00
   3 -10   1    6.80    2.40
   3 -10   1    6.70    3.70
  -4  10  -1    4.70    3.70
  -4  10  -1    1.40    3.70
  -4  10  -1   -1.40    3.20
  -4  10  -1    0.00    2.60
  -4  10  -1   -0.30    3.00
   4 -10   1   -4.40    3.60
   4 -10   1    4.40    2.30
   4 -10   1   -1.40    3.40
   4 -10   1   -1.10    3.40
  -5  10  -1    3.30    3.10
  -5  10  -1    7.50    3.70
  -5  10  -1    2.20    3.40
  -5  10  -1    2.10    4.20
  -5  10  -1    5.50    3.30
   5 -10   1    6.10    3.70
   5 -10   1    4.50    2.50
   5 -10   1    4.40    3.90
   5 -10   1    1.40    3.70
  -6  10  -1    4.30    4.10
  -6  10  -1    4.80    2.90
  -6  10  -1    0.30    3.60
  -6  10  -1    8.10    3.70
   6 -10   1    1.60    3.40
   6 -10   1    6.90    2.70
   6 -10   1   10.50    4.60
  -7  10  -1    3.50    2.60
  -7  10  -1    3.70    3.70
  -7  10  -1    1.40    4.40
  -7  10  -1   -0.40    3.10
   7 -10   1    4.20    3.70
   7 -10   1    0.80    2.70
   7 -10   1   -1.90    3.80
   8   9  -1   -2.40    3.50
  -8  -9   1   -5.60    3.60
  -8  -9   1    3.30    3.60
  -8  -9   1    2.20    2.90
   7   9  -1    4.20    3.50
   7   9  -1    6.00    4.10
  -7  -9   1    6.70    3.20
  -7  -9   1   14.60    3.60
  -7  -9   1   10.00    4.40
  -7  -9   1    6.00    3.80
  -7  -9   1    7.60    4.30
   6   9  -1   -2.70    2.50
   6   9  -1   -3.50    2.50
   6   9  -1    5.60    3.80
  -6  -9   1    0.70    2.70
  -6  -9   1   -1.10    2.90
  -6  -9   1   -4.40    3.50
  -6  -9   1   -0.40    3.40
  -6  -9   1   -4.50    3.10
   5   9  -1   14.90    3.80
   5   9  -1   13.70    3.20
   5   9  -1   12.20    4.10
  -5  -9   1    5.40    3.50
  -5  -9   1   11.10    3.90
  -5  -9   1    7.90    3.10
  -5  -9   1   10.50    4.00
  -5  -9   1   12.50    3.00
   4   9  -1    6.70    3.90
   4   9  -1    5.20    3.10
   4   9  -1    1.90    3.10
   4   9  -1    9.30    3.10
  -4  -9   1   12.80    3.60
  -4  -9   1   12.10    3.00
  -4  -9   1    7.60    3.60
  -4  -9   1   14.80    4.10
  -4  -9   1    7.20    3.10
   3   9  -1   50.19    4.80
   3   9  -1   39.80    4.90
   3   9  -1   45.80    4.60
   3   9  -1   47.40    4.90
   3   9  -1   52.39    5.30
  -3  -9   1   48.40    2.90
  -3  -9   1   51.09    5.60
  -3  -9   1   49.50    4.80
  -3  -9   1   48.00    4.50
  -3  -9   1   33.60    4.50
  -3  -9   1   52.49    4.80
   2   9  -1   46.60    5.00
   2   9  -1   46.30    4.70
   2   9  -1   37.50    4.70
   2   9  -1   42.90    4.60
   2   9  -1   49.00    5.30
  -2  -9   1   48.60    3.60
  -2  -9   1   38.50    4.10
  -2  -9   1   54.99    6.00
  -2  -9   1   42.30    4.60
  -2  -9   1   43.30    4.80
  -2  -9   1   47.70    5.60
   1   9  -1    7.90    3.50
   1   9  -1    6.60    3.30
   1   9  -1    5.40    3.60
   1   9  -1    4.50    3.00
   1   9  -1    5.80    2.40
  -1  -9   1    9.30    3.60
  -1  -9   1    5.80    3.20
  -1  -9   1    4.20    2.50
  -1  -9   1    6.60    2.60
  -1  -9   1    8.00    3.70
  -1  -9   1    3.40    2.70
   0   9  -1  104.69    6.60
   0   9  -1  104.99    6.50
   0   9  -1  106.39    5.70
   0   9  -1  106.29    6.20
   0   9  -1  114.89    7.10
   0  -9   1  104.09    6.40
   0  -9   1  106.49    5.90
   0  -9   1  123.69    6.90
   0  -9   1  112.29    5.30
   0  -9   1  107.39    6.50
   0  -9   1  102.79    6.90
  -1   9  -1   67.59    5.90
  -1   9  -1   66.69    5.60
  -1   9  -1   84.89    5.40
  -1   9  -1   79.29    6.30
  -1   9  -1   73.69    5.50
   1  -9   1   75.79    5.50
   1  -9   1   73.99    5.60
   1  -9   1   87.59    6.00
   1  -9   1   82.29    6.10
   1  -9   1   77.39    4.30
  -2   9  -1    4.30    3.00
  -2   9  -1    3.70    3.30
  -2   9  -1   -0.50    2.60
  -2   9  -1    4.40    3.20
  -2   9  -1   -0.50    2.60
   2  -9   1    1.10    3.30
   2  -9   1   -0.30    2.00
   2  -9   1   -1.50    2.80
   2  -9   1    1.50    2.80
   2  -9   1   -4.60    3.30
  -3   9  -1   58.59    5.40
  -3   9  -1   68.49    5.60
  -3   9  -1   71.89    5.90
  -3   9  -1   80.09    5.60
  -3   9  -1   75.69    6.20
   3  -9   1   73.69    4.10
   3  -9   1   77.79    6.40
   3  -9   1   73.19    5.80
   3  -9   1   76.29    6.20
  -4   9  -1    4.70    3.90
  -4   9  -1    5.80    3.20
  -4   9  -1    9.80    3.40
  -4   9  -1    6.70    3.40
  -4   9  -1    5.10    3.20
   4  -9   1    5.70    3.40
   4  -9   1    9.20    2.50
   4  -9   1    6.80    3.50
   4  -9   1    4.20    3.70
  -5   9  -1    8.80    4.20
  -5   9  -1    6.60    3.10
  -5   9  -1    2.00    3.20
  -5   9  -1    4.90    3.10
  -5   9  -1    8.90    3.60
   5  -9   1    4.90    2.60
   5  -9   1   -1.70    3.10
   5  -9   1    5.00    3.70
   5  -9   1    3.70    3.70
  -6   9  -1    7.20    3.50
  -6   9  -1    6.00    2.90
  -6   9  -1    4.70    3.60
  -6   9  -1    9.90    3.00
  -6   9  -1    4.00    3.60
   6  -9   1    3.70    2.70
   6  -9   1    6.80    3.80
   6  -9   1    4.10    3.60
   6  -9   1    6.20    3.70
  -7   9  -1    3.90    4.00
  -7   9  -1    5.50    2.50
  -7   9  -1    0.90    3.10
  -7   9  -1    2.30    2.90
  -7   9  -1    3.40    3.50
   7  -9   1    2.70    3.70
   7  -9   1    4.80    2.80
   7  -9   1    0.40    3.50
  -8   9  -1    2.50    3.20
  -8   9  -1    3.10    2.50
  -8   9  -1    6.00    4.50
  -8   9  -1    4.60    3.80
   8  -9   1   -1.80    3.70
   8  -9   1   -2.50    3.40
   8  -9   1    3.10    2.80
   9   8  -1    5.20    3.70
  -9  -8   1    0.10    3.60
  -9  -8   1    1.30    3.10
  -9  -8   1    3.50    4.20
   8   8  -1    2.40    3.30
   8   8  -1    3.10    3.80
   8   8  -1    0.90    2.00
  -8  -8   1    1.80    3.00
  -8  -8   1    1.20    3.90
  -8  -8   1    2.50    3.50
   7   8  -1  119.19    6.60
   7   8  -1  127.89    7.60
   7   8  -1  128.89    5.30
  -7  -8   1  112.99    7.30
  -7  -8   1  130.99    7.30
  -7  -8   1  129.39    8.50
   6   8  -1   35.40    4.90
   6   8  -1   18.00    3.40
   6   8  -1   34.10    3.50
  -6  -8   1   21.20    4.00
  -6  -8   1   23.90    4.30
  -6  -8   1   23.90    4.30
  -6  -8   1   23.10    4.10
   5   8  -1    8.20    2.60
   5   8  -1    2.60    3.40
   5   8  -1    6.70    3.10
   5   8  -1    8.80    2.80
  -5  -8   1    4.60    3.30
  -5  -8   1    7.90    3.30
  -5  -8   1    7.80    3.40
  -5  -8   1    7.90    3.40
  -5  -8   1    5.80    2.80
   4   8  -1   -2.50    2.50
   4   8  -1   -2.80    2.40
   4   8  -1    1.60    3.20
   4   8  -1    3.70    2.80
   4   8  -1   -0.70    2.30
  -4  -8   1    2.70    2.90
  -4  -8   1    1.20    3.20
  -4  -8   1    2.00    3.10
  -4  -8   1    2.30    2.30
  -4  -8   1   -1.80    2.50
   3   8  -1    2.00    3.60
   3   8  -1    6.30    2.90
   3   8  -1   11.40    3.30
   3   8  -1    6.10    2.40
   3   8  -1    7.90    3.40
   3   8  -1    1.40    2.70
  -3  -8   1    4.40    2.60
  -3  -8   1    4.30    2.90
  -3  -8   1    4.60    3.20
  -3  -8   1    2.90    1.40
  -3  -8   1    6.80    2.80
  -3  -8   1    2.50    2.90
   2   8  -1   25.40    3.70
   2   8  -1   25.30    4.10
   2   8  -1   25.00    4.00
   2   8  -1   23.00    3.30
   2   8  -1   30.30    4.20
   2   8  -1   19.70    3.50
  -2  -8   1   21.60    3.70
  -2  -8   1   22.90    3.20
  -2  -8   1   27.80    2.90
  -2  -8   1   26.30    3.80
  -2  -8   1   26.30    3.40
  -2  -8   1   33.30    4.50
   1   8  -1   27.60    2.90
   1   8  -1   23.90    4.00
   1   8  -1   30.40    4.00
   1   8  -1   19.50    3.50
   1   8  -1   16.30    2.80
   1   8  -1   30.20    4.00
   1   8  -1   19.40    3.40
  -1  -8   1   21.30    3.20
  -1  -8   1   21.00    3.90
  -1  -8   1   18.20    2.60
  -1  -8   1   20.80    2.90
  -1  -8   1   22.30    3.80
  -1  -8   1   18.10    3.80
  -1  -8   1   28.80    4.30
   0   8  -1  299.77   11.00
   0   8  -1  309.57   11.20
   0   8  -1  323.87   11.20
   0   8  -1  326.27   10.00
   0   8  -1  307.47   10.80
   0   8  -1  299.67   10.80
   0  -8   1  304.77   10.00
   0  -8   1  333.17   10.90
   0  -8   1  304.47    9.60
   0  -8   1  291.87   10.70
   0  -8   1  322.87   11.40
   0  -8   1  316.57   11.10
   0  -8   1  296.67   10.60
  -1   8  -1   96.69    5.80
  -1   8  -1  101.89    5.90
  -1   8  -1   91.59    5.80
  -1   8  -1  105.89    6.40
  -1   8  -1  111.49    5.70
  -1   8  -1   97.49    6.10
   1  -8   1  101.39    5.80
   1  -8   1  102.79    5.80
   1  -8   1  114.49    6.20
   1  -8   1  115.49    6.60
   1  -8   1  107.39    4.80
   1  -8   1  108.99    6.20
   1  -8   1  108.19    6.10
  -2   8  -1   -0.70    2.90
  -2   8  -1    5.30    3.00
  -2   8  -1    6.70    2.90
  -2   8  -1    5.50    3.00
  -2   8  -1    4.30    2.60
  -2   8  -1    7.60    3.50
   2  -8   1    6.20    3.10
   2  -8   1    2.30    3.10
   2  -8   1    6.20    3.00
   2  -8   1    5.30    2.80
   2  -8   1    0.40    3.00
   2  -8   1    6.20    2.10
   2  -8   1    4.40    3.20
  -3   8  -1    0.70    2.40
  -3   8  -1   -0.70    2.70
  -3   8  -1   -1.60    4.40
  -3   8  -1    1.50    2.70
  -3   8  -1    0.30    2.50
  -3   8  -1   -0.20    2.90
   3  -8   1    3.70    3.00
   3  -8   1    3.90    2.80
   3  -8   1    0.40    2.80
   3  -8   1   -1.60    1.80
   3  -8   1   -4.50    2.70
   3  -8   1    1.30    2.90
  -4   8  -1    0.40    2.50
  -4   8  -1    1.70    2.90
  -4   8  -1   -0.80    2.60
  -4   8  -1    0.00    3.50
  -4   8  -1   -2.30    2.70
   4  -8   1    0.90    2.10
   4  -8   1    1.00    2.60
   4  -8   1    0.30    2.90
   4  -8   1    1.80    3.20
   4  -8   1   -1.70    3.20
  -5   8  -1    2.10    2.60
  -5   8  -1   -1.50    2.90
  -5   8  -1   -0.10    2.50
  -5   8  -1    0.70    3.40
   5  -8   1   -2.50    2.80
   5  -8   1    2.20    2.80
   5  -8   1   -0.30    2.20
   5  -8   1    4.30    3.20
   5  -8   1    4.80    3.70
  -6   8  -1    4.40    3.00
  -6   8  -1   -0.50    2.60
  -6   8  -1    3.20    2.50
  -6   8  -1   -1.70    3.60
  -6   8  -1    4.00    3.40
   6  -8   1    2.90    3.70
   6  -8   1   -0.80    3.00
   6  -8   1    2.40    2.60
   6  -8   1    1.80    2.50
   6  -8   1    6.10    3.60
  -7   8  -1    6.20    3.70
  -7   8  -1    6.40    2.50
  -7   8  -1    8.30    4.50
  -7   8  -1    7.20    2.90
  -7   8  -1   12.80    3.30
   7  -8   1    2.80    3.20
   7  -8   1    8.80    4.10
   7  -8   1    9.90    3.20
   7  -8   1    6.20    2.70
   7  -8   1   11.80    3.80
  -8   8  -1    1.20    2.60
  -8   8  -1    8.60    2.40
  -8   8  -1    5.30    3.70
  -8   8  -1    4.40    2.90
  -8   8  -1    2.90    3.90
   8  -8   1    4.00    3.20
   8  -8   1    3.80    3.70
   8  -8   1    2.20    4.40
  -9   8  -1   -7.10    3.80
  -9   8  -1    0.20    2.70
  -9   8  -1    1.50    3.60
  -9   8  -1    2.40    2.70
   9  -8   1    0.50    3.40
   9  -8   1   -1.40    3.80
   9  -8   1    2.10    4.00
  10   7  -1   10.70    3.50
 -10  -7   1    4.60    2.90
 -10  -7   1    1.60    4.10
 -10  -7   1    3.70    3.30
 -10  -7   1   11.90    3.40
   9   7  -1   18.60    5.10
   9   7  -1   12.70    3.50
  -9  -7   1   23.90    3.80
  -9  -7   1   18.70    3.40
  -9  -7   1   16.50    4.70
   8   7  -1   78.19    3.40
   8   7  -1   81.59    6.40
   8   7  -1   76.19    5.50
  -8  -7   1   70.99    6.50
  -8  -7   1   79.49    5.70
  -8  -7   1   96.59    6.30
   7   7  -1   12.40    3.30
   7   7  -1    8.30    3.40
  -7  -7   1   16.00    3.50
  -7  -7   1    9.00    2.80
  -7  -7   1   17.50    4.20
  -7  -7   1    8.20    4.10
  -7  -7   1    8.30    3.40
   6   7  -1   89.99    5.70
   6   7  -1   84.49    5.40
   6   7  -1   88.09    6.30
   6   7  -1   89.19    4.40
  -6  -7   1   74.79    5.90
  -6  -7   1   85.29    6.80
  -6  -7   1   79.49    5.70
  -6  -7   1   86.79    5.60
   5   7  -1   13.60    2.90
   5   7  -1   15.90    3.60
   5   7  -1   11.30    2.70
   5   7  -1   14.20    2.70
   5   7  -1    7.60    2.80
  -5  -7   1    5.10    2.80
  -5  -7   1    6.60    3.00
  -5  -7   1    4.50    3.20
  -5  -7   1   10.50    2.80
  -5  -7   1   14.50    3.20
  -5  -7   1    7.40    3.30
   4   7  -1   12.70    2.90
   4   7  -1   14.70    3.30
   4   7  -1   10.30    2.70
   4   7  -1   13.60    3.60
   4   7  -1   13.60    3.40
   4   7  -1   11.30    2.50
  -4  -7   1    8.40    3.40
  -4  -7   1   13.90    2.70
  -4  -7   1   11.20    3.10
  -4  -7   1   10.90    2.90
  -4  -7   1   18.00    3.50
  -4  -7   1   10.20    3.00
   3   7  -1    3.10    2.40
   3   7  -1    6.40    2.60
   3   7  -1    2.10    2.60
   3   7  -1    4.00    2.90
   3   7  -1    5.10    3.10
   3   7  -1    4.10    2.40
  -3  -7   1    8.20    2.80
  -3  -7   1    5.10    2.50
  -3  -7   1    2.70    2.70
  -3  -7   1    1.80    2.60
  -3  -7   1    3.40    2.30
  -3  -7   1    5.70    2.90
  -3  -7   1    6.20    1.30
   2   7  -1   61.99    4.10
   2   7  -1   63.49    3.20
   2   7  -1   54.79    4.30
   2   7  -1   51.69    4.90
   2   7  -1   57.39    4.70
   2   7  -1   59.09    4.90
   2   7  -1   53.69    4.90
  -2  -7   1   56.89    3.20
  -2  -7   1   55.79    3.90
  -2  -7   1   57.79    5.20
  -2  -7   1   54.49    4.60
  -2  -7   1   63.39    4.40
  -2  -7   1   58.39    4.80
  -2  -7   1   49.90    5.00
   1   7  -1  101.09    5.90
   1   7  -1  109.09    4.60
   1   7  -1  109.59    5.20
   1   7  -1  111.09    5.50
   1   7  -1  101.99    6.00
   1   7  -1  104.69    5.50
   1   7  -1  117.59    5.70
  -1  -7   1  102.09    6.00
  -1  -7   1  105.49    5.60
  -1  -7   1  103.19    5.40
  -1  -7   1  102.89    5.70
  -1  -7   1  100.39    4.70
  -1  -7   1  100.69    5.30
  -1  -7   1   94.79    4.50
   0   7  -1   12.60    2.50
   0   7  -1   11.90    2.40
   0   7  -1    9.50    3.00
   0   7  -1   12.20    2.90
   0   7  -1   12.20    2.90
   0   7  -1   11.40    2.80
   0   7  -1   13.30    3.00
   0  -7   1    8.80    2.10
   0  -7   1   10.20    2.60
   0  -7   1   12.50    3.00
   0  -7   1   11.30    3.10
   0  -7   1   10.10    2.80
   0  -7   1    6.10    2.40
   0  -7   1    8.40    2.80
  -1   7  -1   46.00    4.70
  -1   7  -1   53.49    4.50
  -1   7  -1   58.29    4.90
  -1   7  -1   52.29    4.20
  -1   7  -1   51.29    4.30
  -1   7  -1   54.89    4.70
   1  -7   1   60.89    5.10
   1  -7   1   52.79    4.60
   1  -7   1   48.90    4.30
   1  -7   1   56.49    4.60
   1  -7   1   42.70    3.30
   1  -7   1   50.39    4.50
   1  -7   1   50.09    4.10
  -2   7  -1    1.00    2.30
  -2   7  -1   -1.40    2.30
  -2   7  -1    0.00    2.40
  -2   7  -1    0.00    2.40
  -2   7  -1    3.70    2.50
  -2   7  -1    0.40    2.50
   2  -7   1    0.70    2.60
   2  -7   1    0.20    2.50
   2  -7   1    0.70    2.60
   2  -7   1   -1.60    2.30
   2  -7   1    2.20    1.80
   2  -7   1   -1.20    2.70
   2  -7   1   -1.80    2.50
  -3   7  -1    4.90    2.80
  -3   7  -1    3.20    2.60
  -3   7  -1    2.50    2.80
  -3   7  -1   -1.60    2.50
  -3   7  -1    1.10    2.30
  -3   7  -1   -1.00    2.50
   3  -7   1    6.70    2.80
   3  -7   1   -1.40    2.50
   3  -7   1    4.70    2.70
   3  -7   1    2.50    2.80
   3  -7   1   -0.30    2.40
   3  -7   1    0.60    1.80
   3  -7   1   -1.60    2.50
  -4   7  -1   68.09    4.80
  -4   7  -1   69.39    4.70
  -4   7  -1   70.69    4.70
  -4   7  -1   70.19    5.40
  -4   7  -1   61.79    5.40
  -4   7  -1   60.49    5.20
   4  -7   1   74.09    4.80
   4  -7   1   63.89    5.50
   4  -7   1   66.79    4.80
   4  -7   1   61.59    5.70
   4  -7   1   69.09    4.80
   4  -7   1   62.79    5.60
   4  -7   1   67.19    3.90
  -5   7  -1   -2.20    3.00
  -5   7  -1    0.70    2.90
  -5   7  -1    0.80    2.20
  -5   7  -1    2.50    2.60
   5  -7   1   -0.20    2.10
   5  -7   1    2.70    3.10
   5  -7   1   -3.20    2.30
   5  -7   1    1.60    2.80
   5  -7   1    0.50    2.70
  -6   7  -1    7.10    2.90
  -6   7  -1    5.10    2.70
  -6   7  -1    2.80    3.20
  -6   7  -1    2.40    3.10
  -6   7  -1    6.90    2.40
   6  -7   1    5.20    2.80
   6  -7   1    1.60    3.40
   6  -7   1    5.70    2.70
   6  -7   1    8.70    3.80
   6  -7   1    6.80    2.80
  -7   7  -1   75.99    4.50
  -7   7  -1   76.99    6.10
  -7   7  -1   73.69    5.40
  -7   7  -1   69.19    6.10
  -7   7  -1   75.59    5.00
   7  -7   1   65.99    5.20
   7  -7   1   88.19    7.10
   7  -7   1   83.69    5.10
   7  -7   1   88.49    7.20
   7  -7   1   75.99    4.60
  -8   7  -1    5.10    3.60
  -8   7  -1    1.60    2.00
  -8   7  -1    5.90    2.60
  -8   7  -1    6.60    4.30
  -8   7  -1    2.40    2.70
   8  -7   1    2.40    2.80
   8  -7   1    2.70    2.20
   8  -7   1    5.50    3.40
   8  -7   1    7.00    3.80
   8  -7   1    5.60    4.10
  -9   7  -1   -1.60    3.60
  -9   7  -1   -0.10    2.70
  -9   7  -1    1.50    2.50
  -9   7  -1    1.10    4.00
   9  -7   1    3.60    3.90
   9  -7   1    0.30    3.50
   9  -7   1    2.00    4.70
 -10   7  -1   -2.20    2.40
 -10   7  -1    0.50    3.80
 -10   7  -1   -2.50    3.50
 -10   7  -1   -1.20    2.50
  10  -7   1    7.00    4.60
  10  -7   1    1.00    5.10
  10  -7   1   -0.30    3.60
  10   6  -1    0.30    2.90
 -10  -6   1    1.00    4.00
 -10  -6   1   -2.40    2.40
 -10  -6   1   -2.70    3.00
 -10  -6   1   -4.10    2.70
   9   6  -1    3.70    3.00
   9   6  -1    5.50    2.60
  -9  -6   1    0.50    2.40
  -9  -6   1    3.00    2.90
  -9  -6   1   -0.60    2.80
  -9  -6   1    6.00    4.00
   8   6  -1    2.90    1.30
   8   6  -1    3.40    2.80
   8   6  -1    0.00    2.40
  -8  -6   1    1.70    2.70
  -8  -6   1    0.70    3.50
  -8  -6   1    2.60    2.80
   7   6  -1   84.09    5.70
   7   6  -1   78.69    5.30
   7   6  -1   71.49    5.00
   7   6  -1   69.39    3.30
  -7  -6   1   69.99    5.00
  -7  -6   1   76.39    5.10
  -7  -6   1   64.79    5.70
  -7  -6   1   69.59    6.50
  -7  -6   1   69.39    5.10
  -7  -6   1   75.09    5.40
   6   6  -1    5.20    2.50
   6   6  -1    6.20    3.10
   6   6  -1    0.50    1.80
   6   6  -1   -1.30    2.10
  -6  -6   1    5.40    3.30
  -6  -6   1    4.00    3.10
  -6  -6   1    7.50    2.30
  -6  -6   1    1.50    2.60
  -6  -6   1    2.90    2.40
  -6  -6   1    4.40    2.40
   5   6  -1    1.20    2.40
   5   6  -1    5.60    2.30
   5   6  -1    4.30    3.10
   5   6  -1    4.20    2.90
   5   6  -1    4.90    2.10
   5   6  -1    2.90    2.50
  -5  -6   1    3.90    2.40
  -5  -6   1    5.40    2.80
  -5  -6   1    2.80    2.80
  -5  -6   1    5.70    2.40
  -5  -6   1    2.20    2.80
  -5  -6   1    2.50    2.80
   4   6  -1  438.26   13.30
   4   6  -1  442.16   13.20
   4   6  -1  417.56   14.00
   4   6  -1  456.05   13.80
   4   6  -1  460.65   12.80
   4   6  -1  449.56   13.40
  -4  -6   1  455.45   13.50
  -4  -6   1  446.86   13.50
  -4  -6   1  467.15   13.30
  -4  -6   1  458.75   14.30
  -4  -6   1  429.56   13.40
   3   6  -1   46.20    4.60
   3   6  -1   43.40    4.30
   3   6  -1   40.00    3.60
   3   6  -1   42.70    3.60
   3   6  -1   41.00    3.50
   3   6  -1   45.30    4.20
  -3  -6   1   40.20    3.80
  -3  -6   1   37.30    3.90
  -3  -6   1   43.00    3.60
  -3  -6   1   46.80    4.50
  -3  -6   1   45.80    4.40
  -3  -6   1   45.10    3.60
  -3  -6   1   42.20    2.00
   2   6  -1   29.30    3.30
   2   6  -1   32.10    3.50
   2   6  -1   34.90    3.20
   2   6  -1   36.90    3.90
   2   6  -1   34.70    4.00
   2   6  -1   36.70    2.30
   2   6  -1   31.50    3.40
  -2  -6   1   30.40    3.30
  -2  -6   1   36.00    3.50
  -2  -6   1   30.40    2.30
  -2  -6   1   30.30    3.00
  -2  -6   1   35.60    4.10
  -2  -6   1   35.60    3.80
  -2  -6   1   39.50    4.10
   1   6  -1   15.40    3.00
   1   6  -1   17.90    2.40
   1   6  -1   19.10    2.80
   1   6  -1   18.00    2.70
   1   6  -1   19.50    2.10
   1   6  -1   11.90    2.60
   1   6  -1   12.00    2.50
  -1  -6   1   15.10    2.60
  -1  -6   1   12.50    2.60
  -1  -6   1   23.30    2.70
  -1  -6   1   14.40    2.70
  -1  -6   1   21.00    2.80
  -1  -6   1   15.90    2.00
  -1  -6   1   16.10    2.30
   0   6  -1   18.90    3.00
   0   6  -1   16.90    3.00
   0   6  -1   15.10    2.50
   0   6  -1   15.50    2.60
   0   6  -1   12.50    2.10
   0   6  -1   15.20    2.10
   0   6  -1   11.20    2.60
   0  -6   1   15.20    2.90
   0  -6   1   15.60    2.20
   0  -6   1   12.80    2.40
   0  -6   1   14.00    2.30
   0  -6   1   10.20    2.50
   0  -6   1   10.30    2.50
   0  -6   1   17.60    2.60
  -1   6  -1   37.60    3.70
  -1   6  -1   44.10    3.40
  -1   6  -1   47.50    3.60
  -1   6  -1   36.10    3.80
  -1   6  -1   44.50    3.70
  -1   6  -1   45.60    3.70
   1  -6   1   41.70    3.50
   1  -6   1   42.10    4.20
   1  -6   1   37.40    3.60
   1  -6   1   38.80    3.70
   1  -6   1   43.40    3.40
   1  -6   1   45.00    4.10
   1  -6   1   41.70    2.80
  -2   6  -1    7.20    2.30
  -2   6  -1    2.90    2.30
  -2   6  -1    1.70    2.10
  -2   6  -1    4.30    2.20
  -2   6  -1    5.20    2.60
  -2   6  -1    2.40    2.40
   2  -6   1    3.00    2.40
   2  -6   1    6.10    2.40
   2  -6   1    5.40    1.80
   2  -6   1    4.90    2.20
   2  -6   1    2.10    2.30
   2  -6   1    5.50    2.40
   2  -6   1    4.80    2.20
  -3   6  -1   74.29    4.30
  -3   6  -1   74.69    4.70
  -3   6  -1   72.09    4.70
  -3   6  -1   67.39    4.90
  -3   6  -1   73.99    4.50
  -3   6  -1   72.59    4.70
   3  -6   1   77.39    4.80
   3  -6   1   70.29    4.90
   3  -6   1   70.49    4.30
   3  -6   1   78.49    4.80
   3  -6   1   68.49    3.50
   3  -6   1   71.49    4.40
   3  -6   1   68.89    5.20
  -4   6  -1   37.80    4.20
  -4   6  -1   49.30    4.10
  -4   6  -1   34.20    3.70
  -4   6  -1   41.30    4.20
  -4   6  -1   42.70    4.40
  -4   6  -1   38.00    3.80
   4  -6   1   42.30    4.70
   4  -6   1   44.30    4.50
   4  -6   1   43.60    4.80
   4  -6   1   37.30    4.00
   4  -6   1   38.60    3.80
   4  -6   1   33.80    3.50
   4  -6   1   40.30    3.20
  -5   6  -1  138.59    5.70
  -5   6  -1  141.89    6.00
  -5   6  -1  143.89    7.00
  -5   6  -1  131.49    6.90
  -5   6  -1  125.79    6.50
  -5   6  -1  144.59    6.00
   5  -6   1  142.99    7.30
   5  -6   1  129.19    6.70
   5  -6   1  134.59    6.90
   5  -6   1  143.79    6.30
   5  -6   1  143.29    7.30
   5  -6   1  147.09    5.70
   5  -6   1  134.29    6.10
   5  -6   1  135.39    5.90
  -6   6  -1   25.60    4.20
  -6   6  -1   21.20    2.70
  -6   6  -1   22.60    3.10
  -6   6  -1   29.70    3.30
  -6   6  -1   27.90    4.00
   6  -6   1   22.50    2.80
   6  -6   1   26.70    3.40
   6  -6   1   28.30    4.20
   6  -6   1   26.30    4.10
   6  -6   1   31.30    3.40
  -7   6  -1    1.60    1.90
  -7   6  -1    0.80    2.80
  -7   6  -1    1.50    2.20
  -7   6  -1    5.20    2.50
  -7   6  -1    5.70    3.30
   7  -6   1    1.60    2.70
   7  -6   1    2.40    3.10
   7  -6   1    7.20    2.70
   7  -6   1    1.60    2.10
   7  -6   1   -0.40    3.60
  -8   6  -1   -0.80    3.20
  -8   6  -1   -3.30    2.90
  -8   6  -1    0.90    2.40
  -8   6  -1   -2.60    2.20
   8  -6   1    2.40    2.80
   8  -6   1    8.30    3.80
   8  -6   1   -0.10    2.20
   8  -6   1   -3.30    1.70
   8  -6   1   -0.60    3.20
  -9   6  -1   11.90    4.10
  -9   6  -1    2.20    3.40
  -9   6  -1    2.80    2.60
  -9   6  -1    2.90    2.30
   9  -6   1    7.60    3.70
   9  -6   1   -1.30    3.50
   9  -6   1   10.00    2.80
   9  -6   1   -0.20    1.50
   9  -6   1    4.80    4.00
 -10   6  -1    7.70    3.90
 -10   6  -1   11.70    4.40
 -10   6  -1    2.10    2.60
 -10   6  -1    8.60    2.70
  10  -6   1   12.30    4.10
  10  -6   1    5.70    4.30
  10  -6   1    5.20    4.40
  11   5  -1   14.80    3.20
 -11  -5   1   22.00    4.60
 -11  -5   1   15.10    2.70
 -11  -5   1   14.50    2.80
  10   5  -1   52.19    5.10
  10   5  -1   53.09    4.30
 -10  -5   1   52.89    5.90
 -10  -5   1   49.50    4.50
 -10  -5   1   49.30    6.30
 -10  -5   1   51.79    4.20
   9   5  -1   62.19    4.50
   9   5  -1   65.69    5.30
  -9  -5   1   70.19    6.50
  -9  -5   1   70.79    4.60
  -9  -5   1   66.59    4.60
  -9  -5   1   74.79    5.90
   8   5  -1    3.00    1.70
   8   5  -1    2.70    2.30
   8   5  -1   -1.10    2.50
  -8  -5   1    2.20    2.70
  -8  -5   1    0.80    2.20
  -8  -5   1    1.30    2.50
  -8  -5   1    1.40    3.40
   7   5  -1    0.20    2.60
   7   5  -1    2.30    1.40
   7   5  -1    1.00    2.20
   7   5  -1   -1.30    2.10
  -7  -5   1    3.80    2.30
  -7  -5   1    1.70    3.10
  -7  -5   1    3.80    2.40
  -7  -5   1    4.60    2.60
   6   5  -1   -3.00    2.00
   6   5  -1   -2.40    2.60
   6   5  -1    3.30    2.60
   6   5  -1   -1.80    2.00
   6   5  -1    1.60    1.60
   6   5  -1    3.10    2.30
  -6  -5   1    1.50    2.10
  -6  -5   1    0.50    2.20
  -6  -5   1   -0.20    2.20
  -6  -5   1    0.60    2.00
  -6  -5   1   -0.30    2.60
  -6  -5   1   -0.10    2.50
   5   5  -1  145.39    5.20
   5   5  -1  145.39    6.00
   5   5  -1  152.28    6.60
   5   5  -1  145.09    6.10
   5   5  -1  146.29    6.00
   5   5  -1  139.29    6.90
  -5  -5   1  163.78    7.30
  -5  -5   1  139.89    6.10
  -5  -5   1  147.39    6.10
  -5  -5   1  152.78    6.30
  -5  -5   1  138.09    6.30
   4   5  -1    3.10    2.50
   4   5  -1    4.40    1.90
   4   5  -1    1.60    2.40
   4   5  -1    4.80    2.00
   4   5  -1    4.60    2.20
   4   5  -1   -0.10    1.80
  -4  -5   1    2.00    2.20
  -4  -5   1    3.00    2.00
  -4  -5   1    2.00    2.00
  -4  -5   1    2.70    2.30
  -4  -5   1    2.30    1.80
  -4  -5   1    2.70    2.60
   3   5  -1  169.78    6.30
   3   5  -1  172.78    6.00
   3   5  -1  171.38    6.90
   3   5  -1  183.58    6.60
   3   5  -1  164.38    6.10
   3   5  -1  188.08    6.90
  -3  -5   1  175.78    6.20
  -3  -5   1  169.48    6.40
  -3  -5   1  174.58    6.40
  -3  -5   1  170.68    6.30
  -3  -5   1  169.08    6.90
  -3  -5   1  171.08    4.60
  -3  -5   1  181.78    6.60
   2   5  -1   96.79    4.50
   2   5  -1   96.69    4.30
   2   5  -1  100.49    3.40
   2   5  -1  104.19    4.40
   2   5  -1  108.29    5.10
   2   5  -1   98.89    5.00
   2   5  -1   95.49    4.40
  -2  -5   1   95.59    4.70
  -2  -5   1  105.29    4.70
  -2  -5   1   96.19    4.30
  -2  -5   1   96.69    4.30
  -2  -5   1   94.49    3.30
  -2  -5   1   93.79    4.90
  -2  -5   1  100.59    4.50
   1   5  -1   -0.60    1.80
   1   5  -1   -3.90    1.80
   1   5  -1   -2.40    1.70
   1   5  -1   -0.60    1.40
   1   5  -1    2.90    2.10
   1   5  -1   -0.20    1.20
   1   5  -1   -0.80    1.60
  -1  -5   1   -0.70    1.50
  -1  -5   1    1.80    1.80
  -1  -5   1    2.30    2.00
  -1  -5   1   -2.20    1.10
  -1  -5   1   -1.30    1.70
  -1  -5   1    4.50    1.90
  -1  -5   1    0.00    1.40
   0   5  -1    2.10    1.80
   0   5  -1    1.50    2.00
   0   5  -1    3.30    2.00
   0   5  -1    3.50    1.60
   0   5  -1    0.50    1.80
   0   5  -1    4.00    1.50
   0   5  -1    1.60    1.70
   0  -5   1    1.00    1.70
   0  -5   1   -1.40    1.70
   0  -5   1    4.10    1.50
   0  -5   1    1.30    1.90
   0  -5   1    2.60    1.70
   0  -5   1    0.20    1.50
   0  -5   1    3.30    2.00
  -1   5  -1    0.70    1.80
  -1   5  -1    3.50    2.00
  -1   5  -1   -0.80    1.70
  -1   5  -1    0.30    1.60
  -1   5  -1    1.20    1.70
  -1   5  -1    0.80    1.80
   1  -5   1    2.10    1.70
   1  -5   1   -0.90    1.80
   1  -5   1    1.80    1.90
   1  -5   1   -0.20    1.70
   1  -5   1    0.50    1.80
   1  -5   1    0.30    1.30
   1  -5   1    0.30    1.60
  -2   5  -1    6.90    2.30
  -2   5  -1    1.80    1.80
  -2   5  -1    8.60    2.10
  -2   5  -1    6.10    2.00
  -2   5  -1    5.40    1.90
  -2   5  -1    4.80    2.00
   2  -5   1    1.50    1.80
   2  -5   1    1.80    1.90
   2  -5   1   10.90    1.80
   2  -5   1    5.40    2.10
   2  -5   1    8.80    2.10
   2  -5   1    9.90    2.20
   2  -5   1    7.30    1.90
  -3   5  -1    2.50    2.10
  -3   5  -1    3.00    2.00
  -3   5  -1    8.00    2.40
  -3   5  -1    4.60    2.10
  -3   5  -1    3.60    2.30
  -3   5  -1    4.20    1.80
   3  -5   1    9.00    1.90
   3  -5   1    5.50    2.10
   3  -5   1    4.10    1.90
   3  -5   1    7.70    2.40
   3  -5   1    4.60    1.90
   3  -5   1    3.60    2.10
   3  -5   1    3.10    2.20
  -4   5  -1   21.00    3.10
  -4   5  -1   29.90    3.00
  -4   5  -1   23.80    3.10
  -4   5  -1   28.00    3.30
  -4   5  -1   31.60    3.10
   4  -5   1   30.30    2.90
   4  -5   1   21.80    2.90
   4  -5   1   30.70    2.80
   4  -5   1   26.10    3.30
   4  -5   1   26.50    2.80
   4  -5   1   26.00    3.20
   4  -5   1   21.90    3.10
  -5   5  -1   94.69    5.20
  -5   5  -1   94.39    5.50
  -5   5  -1   94.69    4.70
  -5   5  -1   93.59    4.30
  -5   5  -1   91.99    4.70
  -5   5  -1   88.19    5.40
   5  -5   1   94.89    5.50
   5  -5   1   96.29    5.80
   5  -5   1   95.39    5.90
   5  -5   1   89.39    4.40
   5  -5   1   87.09    4.70
   5  -5   1   87.49    4.40
   5  -5   1   94.69    4.50
   5  -5   1   87.79    5.40
  -6   5  -1   -3.40    1.80
  -6   5  -1    1.80    2.80
  -6   5  -1    1.80    2.70
  -6   5  -1    2.50    1.70
  -6   5  -1   -3.10    1.80
   6  -5   1    0.30    2.80
   6  -5   1   -1.90    1.80
   6  -5   1   -0.90    2.10
   6  -5   1   -0.20    1.80
   6  -5   1    0.00    2.80
   6  -5   1    0.00    2.20
   6  -5   1    2.40    2.80
  -7   5  -1    5.20    2.90
  -7   5  -1   10.40    3.30
  -7   5  -1    7.70    1.90
  -7   5  -1   10.80    2.50
  -7   5  -1    9.70    2.50
   7  -5   1   12.50    2.10
   7  -5   1    9.90    2.60
   7  -5   1    9.60    3.00
   7  -5   1   13.20    3.40
  -8   5  -1    3.10    3.10
  -8   5  -1    3.80    2.90
  -8   5  -1    8.10    2.40
  -8   5  -1    5.30    2.30
   8  -5   1    5.70    3.40
   8  -5   1    8.10    1.80
   8  -5   1    9.40    3.10
   8  -5   1    9.00    2.60
  -9   5  -1    1.10    2.20
  -9   5  -1    1.70    3.30
  -9   5  -1    4.10    3.20
  -9   5  -1    1.30    2.20
   9  -5   1   -3.10    2.00
   9  -5   1   -2.10    3.10
   9  -5   1   -3.10    3.00
   9  -5   1    1.70    1.20
 -10   5  -1  213.88   10.00
 -10   5  -1  212.88    7.60
 -10   5  -1  190.38    7.60
 -10   5  -1  220.28    9.40
  10  -5   1  204.08    9.60
 -11   5  -1    1.20    3.70
 -11   5  -1    0.10    2.00
 -11   5  -1   -1.30    3.70
 -11   5  -1    1.90    2.20
  11  -5   1   -3.00    3.60
  11  -5   1    2.20    3.80
  11   4  -1   52.59    4.70
 -11  -4   1   47.00    3.80
 -11  -4   1   60.19    3.80
 -11  -4   1   70.49    6.60
  10   4  -1   37.50    3.80
  10   4  -1   38.40    3.30
 -10  -4   1   35.00    3.70
 -10  -4   1   48.20    3.80
 -10  -4   1   51.59    5.70
   9   4  -1    9.60    2.20
   9   4  -1    4.70    2.80
  -9  -4   1    7.00    2.50
  -9  -4   1   -0.40    3.40
  -9  -4   1   12.10    2.40
  -9  -4   1    4.20    2.70
   8   4  -1   33.60    3.30
   8   4  -1   31.90    3.60
   8   4  -1   34.00    3.70
  -8  -4   1   27.00    4.30
  -8  -4   1   36.60    3.50
  -8  -4   1   40.20    4.40
  -8  -4   1   34.20    3.30
   7   4  -1   70.39    7.20
   7   4  -1   81.89    5.10
   7   4  -1   85.59    4.40
   7   4  -1   84.99    5.20
   7   4  -1   76.99    6.30
   7   4  -1   84.39    3.10
  -7  -4   1   90.49    5.40
  -7  -4   1   85.59    5.70
  -7  -4   1   79.19    4.50
   6   4  -1    1.10    1.40
   6   4  -1    1.30    2.40
   6   4  -1    2.60    1.90
   6   4  -1    0.40    2.10
   6   4  -1    2.40    2.40
   6   4  -1    1.00    1.90
  -6  -4   1    2.60    2.10
  -6  -4   1    0.00    2.10
  -6  -4   1    0.70    2.70
  -6  -4   1    5.50    2.80
  -6  -4   1    1.50    1.90
  -6  -4   1    0.80    1.90
   5   4  -1    1.70    1.50
   5   4  -1   -1.50    1.90
   5   4  -1   -1.70    2.10
   5   4  -1   -0.20    1.80
   5   4  -1   -0.70    1.70
   5   4  -1   -1.50    1.60
  -5  -4   1    0.90    1.90
  -5  -4   1   -0.80    1.80
  -5  -4   1    0.70    2.30
  -5  -4   1    1.00    2.30
  -5  -4   1    1.70    1.70
  -5  -4   1    1.20    1.90
   4   4  -1   10.40    1.80
   4   4  -1   11.10    2.00
   4   4  -1   10.20    2.30
   4   4  -1   12.30    2.10
   4   4  -1   14.10    2.20
   4   4  -1   13.30    2.50
  -4  -4   1    8.50    2.50
  -4  -4   1   12.60    2.60
  -4  -4   1    9.40    2.10
  -4  -4   1   10.40    2.00
  -4  -4   1    9.60    2.10
   3   4  -1  195.78    6.10
   3   4  -1  190.78    6.40
   3   4  -1  198.08    7.10
   3   4  -1  197.38    6.50
   3   4  -1  195.68    6.60
  -3  -4   1  201.18    6.70
  -3  -4   1  195.08    6.60
  -3  -4   1  209.18    6.60
  -3  -4   1  195.18    6.70
  -3  -4   1  197.38    6.50
  -3  -4   1  210.68    7.30
   2   4  -1   18.80    1.40
   2   4  -1   24.00    2.60
   2   4  -1   27.80    2.70
   2   4  -1   24.60    2.50
   2   4  -1   24.60    2.30
   2   4  -1   21.80    2.20
  -2  -4   1   26.80    2.60
  -2  -4   1   20.60    1.40
  -2  -4   1   21.40    2.50
  -2  -4   1   20.90    2.30
  -2  -4   1   24.90    2.20
  -2  -4   1   20.60    2.40
  -2  -4   1   22.50    2.30
   1   4  -1  111.69    4.40
   1   4  -1  114.19    4.90
   1   4  -1  104.59    4.30
   1   4  -1  108.19    4.40
   1   4  -1  100.59    4.10
   1   4  -1  109.39    3.70
   1   4  -1  112.99    4.70
  -1  -4   1  106.59    4.70
  -1  -4   1  102.89    4.80
  -1  -4   1  108.09    4.10
  -1  -4   1  120.89    4.30
  -1  -4   1  106.19    4.40
  -1  -4   1  116.39    3.70
  -1  -4   1  106.79    4.50
   0   4  -1    2.00    1.90
   0   4  -1    2.90    1.90
   0   4  -1    1.90    1.40
   0   4  -1    5.00    1.80
   0   4  -1    2.30    1.70
   0   4  -1    1.50    1.30
   0   4  -1    6.80    2.00
   0  -4   1    6.10    1.90
   0  -4   1    3.60    1.40
   0  -4   1    3.60    1.50
   0  -4   1    6.70    1.60
   0  -4   1    1.70    1.70
   0  -4   1    4.00    2.00
   0  -4   1    2.60    1.80
  -1   4  -1    0.80    1.80
  -1   4  -1   -1.20    1.50
  -1   4  -1    0.40    1.70
  -1   4  -1    3.50    1.90
  -1   4  -1    0.20    1.50
   1  -4   1    2.30    1.70
   1  -4   1    0.10    1.50
   1  -4   1    0.70    1.50
   1  -4   1   -0.10    1.20
   1  -4   1    0.40    1.50
   1  -4   1    1.50    1.70
   1  -4   1    0.90    1.60
  -2   4  -1   21.70    2.40
  -2   4  -1   18.00    2.40
  -2   4  -1   17.70    2.20
  -2   4  -1   11.10    1.90
  -2   4  -1   17.70    2.30
   2  -4   1   14.80    2.10
   2  -4   1   17.00    2.30
   2  -4   1   16.20    1.90
   2  -4   1   14.00    2.10
   2  -4   1   12.20    2.00
   2  -4   1   17.60    1.90
   2  -4   1   15.90    2.00
  -3   4  -1  265.57    8.00
  -3   4  -1  267.67    8.30
  -3   4  -1  251.97    7.80
  -3   4  -1  279.57    8.50
  -3   4  -1  261.87    8.60
  -3   4  -1  258.27    8.00
   3  -4   1  262.87    7.80
   3  -4   1  263.07    8.00
   3  -4   1  270.67    8.40
   3  -4   1  263.47    8.10
   3  -4   1  255.67    7.70
  -4   4  -1  388.06   11.90
  -4   4  -1  392.16   11.70
  -4   4  -1  378.06   10.80
  -4   4  -1  394.76   11.10
  -4   4  -1  394.86   11.50
   4  -4   1  388.16   11.20
   4  -4   1  396.06   11.80
   4  -4   1  399.26   12.10
   4  -4   1  384.56   11.10
   4  -4   1  380.76   10.80
   4  -4   1  396.26   11.10
   4  -4   1  391.56   11.60
  -5   4  -1   16.50    2.90
  -5   4  -1   20.50    2.40
  -5   4  -1   25.10    3.30
  -5   4  -1   10.40    2.70
  -5   4  -1   17.00    1.90
  -5   4  -1   18.40    2.40
   5  -4   1   14.00    2.20
   5  -4   1   15.30    2.90
   5  -4   1   19.00    2.50
   5  -4   1   10.50    2.80
   5  -4   1   22.50    2.80
   5  -4   1   26.00    3.40
  -6   4  -1    6.40    2.90
  -6   4  -1    9.20    1.60
  -6   4  -1    8.70    2.00
  -6   4  -1   11.50    2.70
  -6   4  -1    6.60    2.10
   6  -4   1   11.00    1.80
   6  -4   1   10.20    2.90
   6  -4   1   13.90    2.70
   6  -4   1   10.30    2.30
   6  -4   1   15.60    3.20
   6  -4   1   10.60    3.00
   6  -4   1   10.40    2.10
  -7   4  -1  148.89    5.70
  -7   4  -1  148.39    5.70
  -7   4  -1  154.28    6.50
  -7   4  -1  146.39    6.90
   7  -4   1  153.68    8.00
   7  -4   1  136.89    4.90
   7  -4   1  153.28    7.70
   7  -4   1  134.89    5.80
   7  -4   1  148.99    6.70
   7  -4   1  130.59    6.70
  -8   4  -1   87.19    5.30
  -8   4  -1   86.99    4.60
  -8   4  -1   92.69    4.60
  -8   4  -1   88.59    6.10
   8  -4   1   92.09    5.90
   8  -4   1   90.19    3.40
   8  -4   1   96.99    6.70
   8  -4   1   88.79    4.60
  -9   4  -1   65.89    4.30
  -9   4  -1   56.59    5.60
  -9   4  -1   55.39    4.90
  -9   4  -1   63.29    4.20
   9  -4   1   70.09    6.70
   9  -4   1   69.29    6.10
   9  -4   1   64.49    4.20
 -10   4  -1   -3.60    2.90
 -10   4  -1   -0.30    2.10
 -10   4  -1    0.10    3.10
 -10   4  -1   -0.80    2.00
  10  -4   1    0.80    2.00
  10  -4   1   -0.30    3.30
  10  -4   1    0.50    4.20
 -11   4  -1    3.00    2.00
 -11   4  -1    3.80    3.40
 -11   4  -1    0.40    3.30
 -11   4  -1    5.20    2.10
  11  -4   1    3.80    4.10
  11  -4   1   -3.10    4.50
  11   3  -1    1.70    2.20
 -11  -3   1    1.00    1.50
 -11  -3   1    3.10    1.70
  10   3  -1    2.70    1.80
  10   3  -1    6.70    2.40
 -10  -3   1    1.40    1.90
 -10  -3   1    3.50    1.90
 -10  -3   1    3.90    3.30
   9   3  -1    3.80    1.80
   9   3  -1    8.90    2.50
  -9  -3   1    6.30    2.10
  -9  -3   1    4.70    2.90
  -9  -3   1    5.60    2.00
  -9  -3   1    0.60    3.30
   8   3  -1   42.70    3.30
   8   3  -1   56.49    4.70
   8   3  -1   48.30    1.80
   8   3  -1   47.90    4.10
  -8  -3   1   49.70    3.50
  -8  -3   1   59.49    5.00
  -8  -3   1   44.40    4.80
  -8  -3   1   53.19    3.50
   7   3  -1    0.10    2.00
   7   3  -1    1.40    2.40
   7   3  -1   -2.00    1.60
   7   3  -1    0.40    1.70
   7   3  -1   -1.90    1.80
   7   3  -1   -0.10    1.20
  -7  -3   1    1.90    2.20
  -7  -3   1    0.70    1.70
  -7  -3   1    4.40    3.00
  -7  -3   1    0.10    1.80
   6   3  -1    4.00    2.10
   6   3  -1    1.80    1.70
   6   3  -1    6.70    1.40
   6   3  -1    2.10    1.70
   6   3  -1    6.60    2.70
   6   3  -1    1.10    2.00
  -6  -3   1    3.00    2.20
  -6  -3   1    2.90    2.70
  -6  -3   1    2.60    1.90
   5   3  -1   98.19    4.70
   5   3  -1  110.29    4.80
   5   3  -1  114.49    5.50
   5   3  -1  107.79    4.30
   5   3  -1  113.09    4.40
   5   3  -1  109.09    3.70
  -5  -3   1  109.09    4.50
  -5  -3   1  120.09    5.00
  -5  -3   1  108.99    4.40
  -5  -3   1  105.69    5.20
  -5  -3   1  113.39    4.40
  -5  -3   1  116.19    5.70
   4   3  -1  106.49    4.10
   4   3  -1  111.19    5.10
   4   3  -1  101.69    4.30
   4   3  -1  105.39    4.50
   4   3  -1  106.29    4.20
   4   3  -1  102.29    3.60
  -4  -3   1   98.79    4.10
  -4  -3   1  108.39    4.80
  -4  -3   1  104.59    4.30
  -4  -3   1  106.59    5.10
  -4  -3   1  107.99    4.50
  -4  -3   1  105.99    4.20
   3   3  -1   58.89    3.40
   3   3  -1   55.79    2.70
   3   3  -1   53.89    2.80
   3   3  -1   52.19    3.60
   3   3  -1   56.19    3.10
   3   3  -1   53.99    3.00
  -3  -3   1   58.99    3.30
  -3  -3   1   53.49    3.60
  -3  -3   1   56.39    3.20
  -3  -3   1   56.09    3.10
  -3  -3   1   60.69    3.00
   2   3  -1   89.79    3.80
   2   3  -1   88.69    4.10
   2   3  -1   82.19    3.90
   2   3  -1   84.49    3.40
   2   3  -1   83.79    2.50
   2   3  -1   87.09    3.60
   2   3  -1   89.69    3.50
  -2  -3   1   82.79    3.60
  -2  -3   1   86.59    4.20
  -2  -3   1   85.89    3.70
  -2  -3   1   83.49    3.70
  -2  -3   1   81.39    2.50
  -2  -3   1   90.29    3.90
  -2  -3   1   87.19    3.50
   1   3  -1   13.00    1.30
   1   3  -1   12.50    1.80
   1   3  -1    9.00    1.90
   1   3  -1   11.50    1.80
   1   3  -1   13.30    1.50
   1   3  -1   12.80    2.00
   1   3  -1   15.90    1.90
  -1  -3   1   15.00    1.90
  -1  -3   1   11.70    1.70
  -1  -3   1   12.20    1.80
  -1  -3   1    8.30    1.70
  -1  -3   1   12.10    1.60
  -1  -3   1   13.70    1.30
  -1  -3   1   15.30    2.00
   0   3  -1  145.39    4.50
   0   3  -1  131.49    4.90
   0   3  -1  141.49    4.80
   0   3  -1  138.49    4.90
   0   3  -1  149.59    4.90
   0   3  -1  145.69    4.70
   0   3  -1  141.89    4.50
   0  -3   1  139.09    4.80
   0  -3   1  134.49    4.40
   0  -3   1  141.09    5.00
   0  -3   1  144.49    4.60
   0  -3   1  139.59    4.40
   0  -3   1  140.89    5.10
   0  -3   1  135.39    4.80
  -1   3  -1   43.90    2.90
  -1   3  -1   45.30    2.80
  -1   3  -1   45.80    2.70
  -1   3  -1   48.20    3.10
  -1   3  -1   43.60    3.00
  -1   3  -1   46.70    2.80
   1  -3   1   51.49    3.00
   1  -3   1   47.90    2.80
   1  -3   1   45.40    3.10
   1  -3   1   48.50    2.30
   1  -3   1   41.60    2.80
   1  -3   1   48.60    3.10
   1  -3   1   47.50    2.80
  -2   3  -1  317.37    8.90
  -2   3  -1  311.87    8.70
  -2   3  -1  313.07    8.80
  -2   3  -1  302.47    9.20
  -2   3  -1  325.47    9.00
  -2   3  -1  307.67    9.00
   2  -3   1  314.97    9.00
   2  -3   1  302.17    8.60
   2  -3   1  301.57    8.50
   2  -3   1  304.27    8.90
   2  -3   1  324.67    9.40
   2  -3   1  319.57    8.90
   2  -3   1  299.87    8.90
  -3   3  -1  320.17    9.80
  -3   3  -1  337.47    9.70
  -3   3  -1  318.67    9.30
  -3   3  -1  323.37    9.50
  -3   3  -1  320.17    9.00
   3  -3   1  328.57    9.60
   3  -3   1  338.47    9.30
   3  -3   1  324.87    9.00
   3  -3   1  332.97    9.30
   3  -3   1  335.77    9.40
   3  -3   1  340.87   10.00
  -4   3  -1   23.30    2.30
  -4   3  -1   22.90    2.00
  -4   3  -1   22.60    2.50
  -4   3  -1   26.70    2.40
  -4   3  -1   21.20    2.60
  -4   3  -1   23.70    2.80
   4  -3   1   27.70    3.00
   4  -3   1   22.20    2.30
   4  -3   1   20.40    2.20
   4  -3   1   22.40    2.00
   4  -3   1   17.50    2.40
   4  -3   1   21.60    2.30
   4  -3   1   21.50    2.60
  -5   3  -1   26.20    2.80
  -5   3  -1   36.20    2.60
  -5   3  -1   32.70    3.20
  -5   3  -1   30.10    2.10
  -5   3  -1   30.70    2.60
   5  -3   1   29.90    2.20
   5  -3   1   33.40    3.50
   5  -3   1   26.30    2.90
   5  -3   1   27.10    2.40
   5  -3   1   30.80    3.10
   5  -3   1   26.30    2.80
   5  -3   1   36.20    3.80
  -6   3  -1   24.90    3.20
  -6   3  -1   27.40    2.70
  -6   3  -1   21.70    2.80
  -6   3  -1   18.60    1.90
  -6   3  -1   22.50    2.30
   6  -3   1   18.00    2.40
   6  -3   1   23.00    1.80
   6  -3   1   20.80    3.00
   6  -3   1   28.70    3.60
   6  -3   1   31.00    3.90
   6  -3   1   22.90    2.60
   6  -3   1   28.10    3.30
  -7   3  -1   11.00    2.80
  -7   3  -1    9.40    2.00
  -7   3  -1   11.20    2.20
  -7   3  -1    8.90    2.40
   7  -3   1    7.10    1.80
   7  -3   1   13.90    3.00
   7  -3   1    5.40    2.90
   7  -3   1   12.20    3.10
   7  -3   1    9.30    1.30
   7  -3   1   11.20    2.20
  -8   3  -1   85.99    4.80
  -8   3  -1   88.29    5.50
  -8   3  -1   91.69    4.60
  -8   3  -1   95.49    4.50
   8  -3   1   94.09    2.90
   8  -3   1  103.09    6.90
   8  -3   1   98.39    6.00
   8  -3   1   91.69    4.50
  -9   3  -1   31.40    3.50
  -9   3  -1   20.70    3.50
  -9   3  -1   23.80    2.70
  -9   3  -1   20.20    2.50
   9  -3   1   28.10    4.30
   9  -3   1   25.20    2.70
 -10   3  -1   11.60    3.40
 -10   3  -1   10.50    2.20
 -10   3  -1   15.70    2.40
 -10   3  -1   13.00    3.10
  10  -3   1   11.30    4.30
  10  -3   1    8.30    3.70
  10  -3   1    7.00    2.00
 -11   3  -1   -1.30    1.80
 -11   3  -1   -1.90    2.80
 -11   3  -1   -1.50    2.20
 -11   3  -1    2.40    1.80
  11  -3   1   -1.50    4.10
  11  -3   1    1.10    3.70
 -12   3  -1    4.70    1.50
 -12   3  -1    4.30    1.50
 -12   3  -1    4.80    2.50
  12  -3   1   11.80    5.00
  12  -3   1    6.30    5.20
  12   2  -1   -6.30    3.30
  11   2  -1   15.00    2.40
  11   2  -1   16.10    2.40
 -11  -2   1   14.80    1.40
 -11  -2   1   18.40    1.50
  10   2  -1   72.49    4.30
  10   2  -1   74.49    4.00
  10   2  -1   72.69    3.30
 -10  -2   1   65.89    3.40
 -10  -2   1   69.89    3.40
   9   2  -1   27.20    2.70
   9   2  -1   22.00    2.70
   9   2  -1   30.20    2.50
   9   2  -1   27.70    2.60
  -9  -2   1   33.00    2.90
  -9  -2   1   27.60    2.60
  -9  -2   1   21.30    3.90
   8   2  -1   -0.70    1.80
   8   2  -1    0.60    1.40
   8   2  -1   -0.10    1.20
   8   2  -1   -1.10    2.10
  -8  -2   1    0.80    3.00
  -8  -2   1    0.00    2.60
  -8  -2   1   -0.20    1.70
  -8  -2   1   -0.60    1.50
   7   2  -1   38.80    4.60
   7   2  -1   37.60    2.70
   7   2  -1   37.40    2.70
   7   2  -1   40.70    2.30
   7   2  -1   36.90    3.90
   7   2  -1   37.50    3.30
  -7  -2   1   31.60    3.90
  -7  -2   1   46.00    4.20
  -7  -2   1   35.50    2.90
  -7  -2   1   42.10    2.80
   6   2  -1   76.29    3.40
   6   2  -1   80.59    5.00
   6   2  -1   76.79    3.50
   6   2  -1   77.79    4.30
   6   2  -1   76.89    3.90
  -6  -2   1   80.79    4.70
  -6  -2   1   82.09    4.60
  -6  -2   1   75.69    3.60
  -6  -2   1   77.49    3.50
   5   2  -1  100.29    4.20
   5   2  -1  105.89    3.80
   5   2  -1  101.19    3.10
   5   2  -1   95.89    5.10
   5   2  -1   95.79    4.40
   5   2  -1  100.39    3.80
  -5  -2   1   97.89    3.80
  -5  -2   1  110.39    4.90
  -5  -2   1   97.29    4.50
   4   2  -1  694.63   18.90
   4   2  -1  684.23   18.40
   4   2  -1  710.53   18.30
   4   2  -1  676.23   17.20
   4   2  -1  702.73   17.90
   4   2  -1  712.73   17.90
   4   2  -1  692.33   17.20
  -4  -2   1  695.03   18.50
  -4  -2   1  697.43   18.70
  -4  -2   1  732.33   19.10
  -4  -2   1  748.93   18.00
  -4  -2   1  688.03   18.10
  -4  -2   1  705.23   17.90
   3   2  -1   -0.30    1.70
   3   2  -1   -1.70    1.20
   3   2  -1   -0.80    1.00
   3   2  -1    0.20    0.40
   3   2  -1   -0.30    1.30
   3   2  -1    1.10    0.50
   3   2  -1    2.60    1.50
   3   2  -1    0.90    1.20
  -3  -2   1    0.20    1.30
  -3  -2   1    1.40    1.40
  -3  -2   1    1.90    1.30
  -3  -2   1    1.20    1.70
  -3  -2   1   -0.20    1.80
  -3  -2   1   -0.40    1.30
   2   2  -1 1076.49   25.90
   2   2  -1 1068.19   26.10
   2   2  -1 1045.60   25.80
   2   2  -1 1032.30   25.70
   2   2  -1 1006.40   25.10
   2   2  -1 1005.90   26.30
   2   2  -1 1009.60   25.80
  -2  -2   1 1057.99   25.90
  -2  -2   1 1060.49   26.10
  -2  -2   1 1056.59   26.10
  -2  -2   1 1050.19   26.40
  -2  -2   1 1032.90   25.90
   1   2  -1  212.18    5.70
   1   2  -1  217.68    6.00
   1   2  -1  222.98    6.30
   1   2  -1  222.38    6.10
   1   2  -1  227.58    6.30
   1   2  -1  224.68    6.60
   1   2  -1  228.58    6.40
  -1  -2   1  223.58    6.30
  -1  -2   1  207.88    6.30
  -1  -2   1  221.08    6.60
  -1  -2   1  215.08    5.70
  -1  -2   1  224.98    6.30
  -1  -2   1  216.78    6.00
  -1  -2   1  217.08    6.20
   0   2  -1  364.86    9.50
   0   2  -1  400.06    9.70
   0   2  -1  377.26    9.80
   0   2  -1  351.26    9.40
   0   2  -1  385.76    9.90
   0   2  -1  363.36    9.70
   0   2  -1  360.36    9.70
   0  -2   1  354.16    9.40
   0  -2   1  346.57    9.60
   0  -2   1  368.36    9.90
   0  -2   1  353.76    9.50
   0  -2   1  372.96    9.50
   0  -2   1  360.86    9.70
   0  -2   1  364.36    9.70
  -1   2  -1    6.80    1.40
  -1   2  -1    1.30    1.20
  -1   2  -1    0.70    1.40
  -1   2  -1    2.30    1.30
  -1   2  -1    2.90    1.30
   1  -2   1    5.70    1.30
   1  -2   1    4.80    1.40
   1  -2   1    2.10    1.10
   1  -2   1    0.40    1.20
   1  -2   1    2.50    1.10
   1  -2   1    3.20    1.10
  -2   2  -1   88.79    3.30
  -2   2  -1   89.69    3.40
  -2   2  -1   88.99    3.80
  -2   2  -1   85.29    3.40
  -2   2  -1   90.89    3.10
  -2   2  -1   86.79    3.60
   2  -2   1   89.79    3.10
   2  -2   1   90.09    3.20
   2  -2   1   84.59    3.60
   2  -2   1   88.99    3.30
   2  -2   1   90.99    3.80
   2  -2   1   88.69    3.30
  -3   2  -1   14.70    2.20
  -3   2  -1   10.30    1.70
  -3   2  -1    9.90    1.50
  -3   2  -1   11.10    1.30
  -3   2  -1   10.20    1.90
   3  -2   1    8.80    1.50
   3  -2   1   14.30    1.90
   3  -2   1   10.90    1.80
   3  -2   1    8.60    1.40
   3  -2   1   13.50    2.00
  -4   2  -1  479.15   12.90
  -4   2  -1  473.75   12.80
  -4   2  -1  500.55   13.40
  -4   2  -1  483.25   13.60
  -4   2  -1  468.65   12.20
  -4   2  -1  493.45   12.80
   4  -2   1  478.25   12.20
   4  -2   1  484.15   12.80
   4  -2   1  476.15   13.40
   4  -2   1  486.25   13.30
   4  -2   1  484.75   12.80
   4  -2   1  496.25   13.70
  -5   2  -1   32.80    2.30
  -5   2  -1   28.30    2.40
  -5   2  -1   26.20    1.60
  -5   2  -1   27.40    2.40
  -5   2  -1   31.40    3.20
   5  -2   1   29.80    2.80
   5  -2   1   29.50    2.50
   5  -2   1   32.00    2.40
   5  -2   1   32.40    1.70
   5  -2   1   28.60    3.40
   5  -2   1   28.40    3.20
  -6   2  -1   73.09    4.40
  -6   2  -1   76.39    3.60
  -6   2  -1   66.99    3.50
  -6   2  -1   70.19    3.30
   6  -2   1   67.09    4.30
   6  -2   1   71.19    4.40
   6  -2   1   66.79    3.30
   6  -2   1   68.69    3.30
   6  -2   1   73.79    4.80
   6  -2   1   68.09    2.50
  -7   2  -1  244.78    7.80
  -7   2  -1  243.28    7.60
  -7   2  -1  267.47    8.70
  -7   2  -1  242.38    7.60
   7  -2   1  238.78    7.50
   7  -2   1  233.88    8.60
   7  -2   1  240.28    6.40
   7  -2   1  238.78    7.60
   7  -2   1  239.28    9.10
   7  -2   1  258.97    9.50
  -8   2  -1   31.50    3.70
  -8   2  -1   31.10    2.90
  -8   2  -1   29.10    3.10
  -8   2  -1   31.00    3.00
   8  -2   1   38.50    4.50
   8  -2   1   22.60    3.40
   8  -2   1   28.20    2.90
  -9   2  -1   45.20    3.30
  -9   2  -1   35.00    3.90
  -9   2  -1   42.50    3.50
  -9   2  -1   38.20    3.30
   9  -2   1   43.10    4.80
   9  -2   1   36.30    4.90
   9  -2   1   42.60    3.30
 -10   2  -1   19.80    2.80
 -10   2  -1   18.90    2.40
 -10   2  -1   22.30    3.40
 -10   2  -1   21.60    2.50
  10  -2   1   32.80    5.00
  10  -2   1   21.80    2.50
 -11   2  -1    2.50    1.70
 -11   2  -1    0.20    2.70
 -11   2  -1   -0.20    1.90
 -11   2  -1   -0.30    1.80
  11  -2   1   -0.80    3.40
 -12   2  -1    4.90    1.50
 -12   2  -1    6.20    1.60
  12  -2   1    3.30    3.70
  12   1  -1    5.70    4.00
  11   1  -1    2.20    1.60
  11   1  -1   -2.10    3.30
  11   1  -1    2.40    1.60
  11   1  -1    0.20    2.90
  10   1  -1    7.80    2.00
  10   1  -1    4.20    2.00
  10   1  -1    9.00    1.80
 -10  -1   1    7.60    1.30
 -10  -1   1    8.20    1.40
   9   1  -1    6.40    1.90
   9   1  -1    6.40    1.40
   9   1  -1    3.60    1.90
   9   1  -1    6.50    1.80
  -9  -1   1    7.30    1.50
  -9  -1   1    5.90    1.60
   8   1  -1  128.69    6.70
   8   1  -1  150.78    5.40
   8   1  -1  136.69    5.20
   8   1  -1  132.79    4.70
   8   1  -1  148.99    5.40
   8   1  -1  140.69    4.70
  -8  -1   1  137.59    7.00
  -8  -1   1  148.99    4.90
  -8  -1   1  139.99    6.90
  -8  -1   1  139.29    4.70
   7   1  -1   42.80    2.40
   7   1  -1   40.60    4.60
   7   1  -1   39.60    2.90
   7   1  -1   41.30    2.50
   7   1  -1   41.50    4.10
   7   1  -1   40.50    2.90
  -7  -1   1   40.80    2.50
  -7  -1   1   42.50    2.60
  -7  -1   1   50.89    4.20
  -7  -1   1   46.10    4.40
   6   1  -1   12.60    2.70
   6   1  -1   14.60    1.60
   6   1  -1   16.20    1.60
   6   1  -1   14.00    1.70
   6   1  -1   16.10    2.50
   6   1  -1   16.60    1.90
  -6  -1   1   17.20    1.70
  -6  -1   1   15.50    2.80
  -6  -1   1   17.90    1.70
  -6  -1   1   15.20    2.90
   5   1  -1   76.49    4.40
   5   1  -1   79.69    3.10
   5   1  -1   76.79    3.90
   5   1  -1   80.49    3.00
   5   1  -1   81.59    3.40
   5   1  -1   80.29    3.00
  -5  -1   1   86.09    4.30
  -5  -1   1   86.69    3.10
  -5  -1   1   82.49    3.10
   4   1  -1  254.77    7.40
   4   1  -1  255.77    7.00
   4   1  -1  258.67    7.80
   4   1  -1  257.27    7.00
   4   1  -1  256.87    7.10
   4   1  -1  268.07    8.30
  -4  -1   1  257.77    7.90
  -4  -1   1  261.17    7.00
  -4  -1   1  263.17    8.10
   3   1  -1 1301.97   32.80
   3   1  -1 1322.77   32.30
   3   1  -1 1331.27   33.30
   3   1  -1 1334.17   32.70
   3   1  -1 1324.67   32.20
   3   1  -1 1329.47   32.40
  -3  -1   1 1359.26   32.40
  -3  -1   1 1328.27   33.00
  -3  -1   1 1317.37   32.90
  -3  -1   1 1324.27   32.40
  -3  -1   1 1293.87   33.20
   2   1  -1  495.65   12.20
   2   1  -1  493.35   12.20
   2   1  -1  476.65   12.40
   2   1  -1  481.65   12.50
   2   1  -1  475.25   12.80
   2   1  -1  460.15   11.90
  -2  -1   1  482.65   12.80
  -2  -1   1  484.35   12.20
  -2  -1   1  503.15   12.70
  -2  -1   1  495.45   12.20
  -2  -1   1  483.55   12.40
  -2  -1   1  480.25   12.40
   1   1  -1  475.45   12.10
   1   1  -1  494.75   12.80
   1   1  -1  499.05   12.60
   1   1  -1  507.95   12.40
   1   1  -1  480.95   12.30
   1   1  -1  517.05   12.50
  -1  -1   1  491.05   12.30
  -1  -1   1  498.65   12.60
  -1  -1   1  505.45   12.40
  -1  -1   1  504.75   12.80
  -1  -1   1  490.65   12.60
  -1  -1   1  482.95   12.10
   0   1  -1 1700.33   40.90
   0  -1   1 1675.23   40.90
  -1   1  -1 1694.63   41.60
   1  -1   1 1735.03   41.60
  -2   1  -1   49.30    1.80
  -2   1  -1   44.80    2.10
  -2   1  -1   46.20    2.20
  -2   1  -1   46.70    2.50
  -2   1  -1   42.20    2.40
   2  -1   1   45.60    2.60
   2  -1   1   45.60    2.10
   2  -1   1   44.70    2.20
   2  -1   1   46.60    2.50
   2  -1   1   46.90    2.40
   2  -1   1   48.90    2.20
  -3   1  -1  103.29    3.00
  -3   1  -1  105.59    4.00
  -3   1  -1  107.39    4.20
  -3   1  -1  106.59    3.50
  -3   1  -1  109.49    3.60
   3  -1   1  109.79    4.30
   3  -1   1  109.09    3.60
   3  -1   1  108.19    4.00
   3  -1   1  107.19    3.60
   3  -1   1  108.49    3.00
   3  -1   1  105.19    4.10
  -4   1  -1    4.10    1.70
  -4   1  -1    4.30    1.40
  -4   1  -1    1.70    1.30
  -4   1  -1    3.70    1.30
   4  -1   1    4.80    1.30
   4  -1   1    4.70    1.30
   4  -1   1    7.70    1.90
   4  -1   1    2.70    1.70
   4  -1   1    2.40    1.60
  -5   1  -1   70.89    3.10
  -5   1  -1   70.69    2.90
  -5   1  -1   76.19    3.70
  -5   1  -1   68.29    3.00
   5  -1   1   66.89    3.90
   5  -1   1   67.19    3.60
   5  -1   1   68.19    3.00
   5  -1   1   74.19    3.10
   5  -1   1   70.29    2.20
   5  -1   1   68.69    4.20
  -6   1  -1    1.70    1.40
  -6   1  -1    3.00    1.80
  -6   1  -1    1.30    1.40
  -6   1  -1    1.70    1.40
   6  -1   1    3.30    2.00
   6  -1   1   -1.70    1.80
   6  -1   1    3.00    0.70
   6  -1   1    1.00    2.00
   6  -1   1    0.40    1.30
   6  -1   1    1.10    0.60
   6  -1   1    2.50    1.30
  -7   1  -1   46.60    3.80
  -7   1  -1   39.20    2.70
  -7   1  -1   44.30    3.00
  -7   1  -1   45.90    3.00
   7  -1   1   41.60    3.90
   7  -1   1   40.00    2.90
   7  -1   1   43.10    4.00
   7  -1   1   44.20    2.80
   7  -1   1   37.20    1.20
   7  -1   1   42.50    1.30
   7  -1   1   46.00    4.60
  -8   1  -1   16.90    2.10
  -8   1  -1   14.30    2.10
  -8   1  -1   13.20    2.10
  -8   1  -1   12.30    2.80
   8  -1   1   18.30    3.40
   8  -1   1   13.60    2.00
   8  -1   1   17.60    2.90
   8  -1   1    8.40    2.90
  -9   1  -1   -3.50    1.30
  -9   1  -1    0.40    1.60
  -9   1  -1    2.10    2.30
  -9   1  -1    0.10    1.70
   9  -1   1   -0.80    1.60
   9  -1   1    0.10    2.50
   9  -1   1    1.50    3.00
 -10   1  -1    0.50    1.50
 -10   1  -1    0.90    2.50
 -10   1  -1    1.30    1.80
 -10   1  -1   -0.10    1.70
  10  -1   1   -3.20    1.60
  10  -1   1   -3.50    3.20
 -11   1  -1    2.10    1.70
 -11   1  -1    0.60    1.80
 -11   1  -1    0.70    1.80
 -11   1  -1    3.20    2.70
  11  -1   1    2.70    3.80
 -12   1  -1   -0.50    1.40
 -12   1  -1    4.10    1.60
  12  -1   1    5.10    4.10
  12   0  -1   -4.80    3.00
  11   0  -1    4.90    1.30
  11   0  -1    3.10    1.30
  11   0  -1   11.90    3.60
  11   0  -1    1.70    3.90
  10   0  -1    7.40    2.40
  10   0  -1    9.10    1.80
  10   0  -1   10.00    1.60
  10   0  -1    6.10    3.60
   9   0  -1  136.99    7.90
   9   0  -1  123.79    4.80
   9   0  -1  126.69    3.80
   9   0  -1  132.39    5.70
   9   0  -1  121.39    4.80
  -9   0   1  123.69    4.00
  -9   0   1  129.39    4.00
   8   0  -1   31.40    2.00
   8   0  -1   37.00    3.30
   8   0  -1   31.50    3.70
   8   0  -1   21.50    5.60
   8   0  -1   31.00    2.00
   8   0  -1   29.90    2.60
   8   0  -1   26.20    2.60
  -8   0   1   35.20    2.20
  -8   0   1   32.60    2.20
   7   0  -1   19.90    1.80
   7   0  -1   22.00    1.80
   7   0  -1   18.50    2.30
   7   0  -1   24.50    2.40
   7   0  -1   19.80    2.00
   7   0  -1   17.20    3.10
   7   0  -1   29.50    3.60
  -7   0   1   25.50    2.10
  -7   0   1   21.10    2.10
  -7   0   1   21.90    1.90
   6   0  -1   69.59    3.50
   6   0  -1   70.89    3.20
   6   0  -1   72.29    2.70
   6   0  -1   69.89    4.70
   6   0  -1   70.59    2.70
   6   0  -1   66.09    3.20
   6   0  -1   74.19    4.30
  -6   0   1   75.79    4.30
  -6   0   1   68.79    3.00
  -6   0   1   68.49    2.70
  -6   0   1   68.29    2.80
  -6   0   1   78.09    4.60
   5   0  -1   37.40    3.30
   5   0  -1   28.00    2.30
   5   0  -1   32.20    1.70
   5   0  -1   31.50    1.70
   5   0  -1   29.30    2.90
   5   0  -1   30.40    2.10
  -5   0   1   31.20    1.70
  -5   0   1   30.60    1.90
  -5   0   1   32.50    2.90
  -5   0   1   34.00    1.80
   4   0  -1    1.20    0.80
   4   0  -1    1.50    1.70
   4   0  -1    1.10    1.40
   4   0  -1    1.40    0.80
   4   0  -1    0.70    1.10
   4   0  -1    0.90    1.20
  -4   0   1    3.30    1.60
  -4   0   1    1.50    0.90
  -4   0   1    1.10    0.80
  -4   0   1    0.80    1.70
  -4   0   1    2.40    1.10
   3   0  -1   17.30    1.10
   3   0  -1   18.40    2.00
   3   0  -1   19.40    1.80
   3   0  -1   19.10    1.70
   3   0  -1   16.80    1.20
   3   0  -1   15.40    1.40
  -3   0   1   15.60    1.40
  -3   0   1   24.10    2.30
  -3   0   1   16.30    1.20
  -3   0   1   14.70    1.20
  -3   0   1   18.40    1.90
   2   0  -1  956.40   22.90
   2   0  -1  932.01   23.20
   2   0  -1  978.40   22.90
   2   0  -1  932.91   23.70
   2   0  -1  930.91   23.50
  -2   0   1  960.30   22.90
  -2   0   1  951.20   23.50
  -2   0   1  948.61   23.50
  -2   0   1  941.51   23.30
   1   0  -1 6264.27  171.58
   1   0  -1 6311.17  150.78
  -1   0   1 6135.09  149.99
  -1   0   1 6118.89  164.48
   0   0  -1  188.28    4.80
   0   0  -1  185.08    4.70
   0   0   1  170.68    4.70
  -1   0  -1   22.80    1.30
  -1   0  -1   20.50    1.30
  -1   0  -1   23.00    1.30
  -1   0  -1   21.50    1.20
   1   0   1   24.60    1.30
   1   0   1   26.70    1.30
   1   0   1   26.00    1.30
   1   0   1   26.50    1.40
  -2   0  -1 2048.79   49.40
  -3   0  -1  163.68    5.40
  -3   0  -1  169.48    4.60
  -3   0  -1  176.78    5.10
  -3   0  -1  158.38    4.80
  -3   0  -1  167.38    4.90
   3   0   1  171.68    4.90
   3   0   1  170.18    5.50
   3   0   1  167.88    4.10
   3   0   1  172.08    4.10
   3   0   1  169.08    5.00
   3   0   1  171.68    4.90
   3   0   1  165.98    5.30
  -4   0  -1   59.39    2.80
  -4   0  -1   58.39    3.40
  -4   0  -1   59.79    2.70
  -4   0  -1   60.59    3.10
  -4   0  -1   62.09    2.30
   4   0   1   62.99    3.00
   4   0   1   63.69    3.50
   4   0   1   61.99    2.70
   4   0   1   63.29    1.80
   4   0   1   63.79    2.70
   4   0   1   60.89    1.80
   4   0   1   60.29    3.40
  -5   0  -1  224.38    7.00
  -5   0  -1  228.88    6.30
  -5   0  -1  248.48    7.80
  -5   0  -1  226.38    6.70
  -5   0  -1  247.98    6.80
   5   0   1  220.78    7.70
   5   0   1  227.68    5.90
   5   0   1  225.68    7.50
   5   0   1  234.18    7.00
   5   0   1  234.58    6.70
   5   0   1  235.38    6.70
   5   0   1  229.48    5.90
  -6   0  -1   88.89    3.10
  -6   0  -1   89.79    3.70
  -6   0  -1   93.69    4.00
  -6   0  -1   91.99    3.60
  -6   0  -1   87.59    4.80
   6   0   1   88.19    2.70
   6   0   1   90.19    4.90
   6   0   1   84.29    4.00
   6   0   1   81.29    4.50
   6   0   1   94.39    3.60
   6   0   1   89.09    2.60
  -7   0  -1   34.90    4.10
  -7   0  -1   33.10    3.10
  -7   0  -1   32.80    2.60
  -7   0  -1   30.10    2.00
  -7   0  -1   28.60    2.70
   7   0   1   33.00    1.40
   7   0   1   32.50    3.80
   7   0   1   33.80    2.60
   7   0   1   31.70    1.40
   7   0   1   29.00    3.20
   7   0   1   37.10    4.30
  -8   0  -1    1.10    1.70
  -8   0  -1    0.80    2.60
  -8   0  -1    0.80    1.60
  -8   0  -1   -1.70    1.80
  -8   0  -1    0.20    1.10
   8   0   1    1.90    1.60
   8   0   1   -0.30    2.50
   8   0   1   -0.50    2.00
   8   0   1    2.10    1.60
   8   0   1   -0.90    2.60
   8   0   1    1.60    2.60
  -9   0  -1    9.80    2.50
  -9   0  -1   12.50    1.50
  -9   0  -1   10.60    2.20
  -9   0  -1    8.80    2.00
   9   0   1    9.10    2.70
   9   0   1    7.40    1.90
   9   0   1    6.50    3.30
 -10   0  -1    1.70    1.80
 -10   0  -1    4.80    2.40
 -10   0  -1    0.50    1.90
  10   0   1   -1.20    1.60
  10   0   1   -2.80    2.30
  10   0   1    5.90    3.50
 -11   0  -1    1.40    1.80
 -11   0  -1    0.40    1.70
  11   0   1    0.10    3.00
 -12   0  -1    0.30    1.60
 -12   0  -1   -0.10    1.50
  12   0   1    0.70    3.70
  12  -1  -1   -2.00    3.50
  11  -1  -1    1.50    3.40
  10  -1  -1   19.50    4.70
  10  -1  -1   12.60    3.40
  10  -1  -1    8.60    1.60
  10  -1  -1    9.60    1.50
   9  -1  -1    0.30    2.40
   9  -1  -1    2.20    1.50
   9  -1  -1    5.80    3.20
   9  -1  -1    0.80    1.30
  -9   1   1    5.00    2.00
  -9   1   1    3.00    0.80
  -9   1   1    3.20    0.80
   8  -1  -1   58.99    5.50
   8  -1  -1   54.39    3.00
   8  -1  -1   50.09    2.20
   8  -1  -1   55.09    3.10
   8  -1  -1   54.99    5.30
   8  -1  -1   56.39    4.20
   8  -1  -1   49.99    2.20
  -8   1   1   55.09    3.30
  -8   1   1   53.69    2.40
  -8   1   1   55.49    2.40
   7  -1  -1    1.40    2.00
   7  -1  -1    1.50    2.80
   7  -1  -1    3.30    1.10
   7  -1  -1    3.20    1.10
   7  -1  -1    3.70    1.50
   7  -1  -1    1.90    2.30
   7  -1  -1    4.30    1.50
   7  -1  -1   -0.30    2.30
  -7   1   1    2.00    1.70
  -7   1   1    3.00    1.10
  -7   1   1    4.30    1.20
   6  -1  -1   46.00    2.70
   6  -1  -1   46.60    2.20
   6  -1  -1   50.99    2.20
   6  -1  -1   46.20    3.90
   6  -1  -1   49.60    2.80
   6  -1  -1   45.80    4.20
   6  -1  -1   50.39    3.40
  -6   1   1   47.90    3.40
  -6   1   1   46.60    2.70
  -6   1   1   48.90    2.20
  -6   1   1   49.50    2.20
   5  -1  -1  584.04   16.20
   5  -1  -1  602.44   14.70
   5  -1  -1  575.14   15.20
   5  -1  -1  580.64   15.60
  -5   1   1  586.84   14.70
  -5   1   1  594.64   15.70
  -5   1   1  600.44   16.10
  -5   1   1  609.44   14.70
  -5   1   1  573.34   15.30
   4  -1  -1    8.70    1.30
   4  -1  -1   12.50    2.00
   4  -1  -1    9.20    0.90
   4  -1  -1    8.30    1.50
  -4   1   1   10.60    1.70
  -4   1   1    9.50    1.90
  -4   1   1    9.60    1.00
  -4   1   1   11.30    1.60
  -4   1   1    9.00    1.00
   3  -1  -1   40.10    2.00
   3  -1  -1   33.30    2.30
   3  -1  -1   35.70    1.40
   3  -1  -1   32.40    2.60
   3  -1  -1   35.60    1.40
  -3   1   1   35.90    1.40
  -3   1   1   37.00    2.10
  -3   1   1   33.40    2.40
  -3   1   1   38.50    2.40
  -3   1   1   36.00    1.40
   2  -1  -1   33.40    2.20
   2  -1  -1   33.20    2.00
   2  -1  -1   34.40    1.20
   2  -1  -1   36.00    1.20
   2  -1  -1   31.00    1.70
  -2   1   1   35.30    1.90
  -2   1   1   35.20    1.20
  -2   1   1   35.50    2.10
  -2   1   1   34.50    1.80
  -2   1   1   34.90    1.20
   1  -1  -1 3054.69   73.19
   1  -1  -1 2948.61   92.39
  -1   1   1 2895.61   72.09
  -1   1   1 2958.20   72.09
   0  -1  -1  106.79    3.00
   0  -1  -1  109.19    2.70
   0  -1  -1  109.19    3.10
   0  -1  -1  112.99    3.00
   0   1   1  107.39    3.10
  -1  -1  -1   29.10    1.40
  -1  -1  -1   28.80    1.30
   1   1   1   29.10    1.30
   1   1   1   29.00    1.50
   1   1   1   30.50    1.20
   1   1   1   31.10    1.60
   1   1   1   29.00    1.40
   1   1   1   29.70    1.00
  -2  -1  -1 1778.02  100.39
   2   1   1 1769.42  102.59
   2   1   1 1881.61   51.49
  -3  -1  -1 1282.07   31.20
  -3  -1  -1 1256.57   31.60
  -3  -1  -1 1289.37   30.80
   3   1   1 1277.87   31.20
   3   1   1 1279.77   31.60
   3   1   1 1245.18   31.00
  -4  -1  -1  118.89    3.20
  -4  -1  -1  122.99    4.10
  -4  -1  -1  124.99    4.90
  -4  -1  -1  116.99    4.00
  -4  -1  -1  124.99    4.10
   4   1   1  124.09    4.00
   4   1   1  116.59    4.70
   4   1   1  128.89    4.10
   4   1   1  127.59    3.60
  -5  -1  -1    7.20    0.70
  -5  -1  -1    5.50    1.40
  -5  -1  -1    5.40    1.80
  -5  -1  -1    6.60    1.40
  -5  -1  -1    4.60    1.40
   5   1   1    6.10    1.00
   5   1   1    5.30    1.80
   5   1   1    4.90    1.40
   5   1   1    4.90    1.40
   5   1   1    4.20    1.80
   5   1   1    7.30    1.40
  -6  -1  -1   28.40    2.50
  -6  -1  -1   31.00    2.40
  -6  -1  -1   27.80    1.30
  -6  -1  -1   30.40    2.30
  -6  -1  -1   35.70    3.50
   6   1   1   33.40    3.30
   6   1   1   28.80    1.80
   6   1   1   27.90    2.20
   6   1   1   29.40    3.20
   6   1   1   24.10    2.40
   6   1   1   28.50    2.40
  -7  -1  -1    2.30    2.30
  -7  -1  -1   -0.80    1.50
  -7  -1  -1    2.20    1.60
  -7  -1  -1    1.20    1.70
   7   1   1    2.40    1.60
   7   1   1    2.60    1.60
   7   1   1    0.60    1.00
   7   1   1    0.40    0.90
   7   1   1    0.20    2.20
   7   1   1    1.40    1.50
   7   1   1    2.30    2.10
  -8  -1  -1   13.70    2.20
  -8  -1  -1   14.90    2.30
  -8  -1  -1   13.80    2.20
  -8  -1  -1   20.80    3.70
   8   1   1   14.10    2.10
   8   1   1   12.20    3.00
   8   1   1   12.90    1.30
   8   1   1   16.30    2.20
   8   1   1   13.00    2.20
   8   1   1   13.30    1.50
   8   1   1   20.00    3.50
  -9  -1  -1   -0.20    1.90
  -9  -1  -1    1.30    2.00
  -9  -1  -1   -1.40    2.60
  -9  -1  -1   -0.20    1.70
   9   1   1   -1.50    2.00
   9   1   1    0.30    1.60
   9   1   1    0.30    2.80
   9   1   1    0.80    0.70
   9   1   1    0.80    0.70
 -10  -1  -1    2.60    2.00
 -10  -1  -1    1.10    1.80
  10   1   1    3.20    1.90
  10   1   1    0.50    2.20
  10   1   1    0.50    3.00
 -11  -1  -1    2.90    1.90
 -11  -1  -1   -0.20    2.00
  11   1   1    2.70    2.20
  11   1   1    2.50    3.60
  11   1   1   -0.60    1.60
 -12  -1  -1    0.30    1.60
 -12  -1  -1    2.20    1.80
  12   1   1    3.10    3.60
  11  -2  -1   16.20    4.70
 -11   2   1   12.20    2.60
  10  -2  -1   -1.10    1.20
  10  -2  -1   -0.60    3.00
  10  -2  -1    0.10    1.20
 -10   2   1   -0.90    2.10
   9  -2  -1    9.40    3.40
   9  -2  -1    3.50    2.70
   9  -2  -1    3.30    1.50
   9  -2  -1    6.10    1.60
  -9   2   1    4.80    2.10
  -9   2   1    2.70    0.30
   8  -2  -1   25.50    2.50
   8  -2  -1   25.20    1.60
   8  -2  -1   24.00    1.60
   8  -2  -1   26.00    3.90
   8  -2  -1   22.10    2.40
   8  -2  -1   21.10    3.10
  -8   2   1   24.90    1.90
  -8   2   1   26.80    2.80
  -8   2   1   23.70    1.90
   7  -2  -1   79.29    2.90
   7  -2  -1   81.09    5.70
   7  -2  -1   75.49    4.80
   7  -2  -1   79.99    5.30
   7  -2  -1   78.89    3.50
  -7   2   1   76.39    4.60
  -7   2   1   75.99    4.00
  -7   2   1   79.99    3.00
  -7   2   1   74.39    3.00
   6  -2  -1  223.38    8.40
   6  -2  -1  229.28    6.90
   6  -2  -1  234.78    6.40
   6  -2  -1  233.08    7.90
   6  -2  -1  238.78    8.70
  -6   2   1  230.68    6.40
  -6   2   1  234.68    6.40
  -6   2   1  232.78    7.40
  -6   2   1  230.38    7.90
   5  -2  -1   25.80    1.60
   5  -2  -1   28.50    3.10
   5  -2  -1   29.30    2.70
   5  -2  -1   34.30    3.30
   5  -2  -1   31.30    1.80
   5  -2  -1   27.90    2.10
  -5   2   1   33.80    1.90
  -5   2   1   29.50    1.80
  -5   2   1   30.00    3.00
  -5   2   1   30.60    2.50
   4  -2  -1  149.79    5.70
   4  -2  -1  141.49    4.20
   4  -2  -1  151.28    5.30
   4  -2  -1  150.58    5.60
   4  -2  -1  145.59    4.70
   4  -2  -1  146.99    4.30
  -4   2   1  146.99    5.30
  -4   2   1  147.29    4.30
  -4   2   1  151.98    5.00
  -4   2   1  154.58    4.30
   3  -2  -1 1123.29   28.20
   3  -2  -1 1132.59   27.20
   3  -2  -1 1106.69   28.20
   3  -2  -1 1108.39   27.90
   3  -2  -1 1107.29   27.20
   3  -2  -1 1095.89   27.50
  -3   2   1 1117.79   27.20
  -3   2   1 1110.59   27.90
  -3   2   1 1113.59   27.60
  -3   2   1 1115.69   27.20
  -3   2   1 1103.69   27.80
   2  -2  -1  232.98    6.80
   2  -2  -1  231.58    6.80
   2  -2  -1  236.38    6.20
   2  -2  -1  240.98    6.20
   2  -2  -1  234.38    6.50
  -2   2   1  231.38    6.50
  -2   2   1  236.28    6.20
  -2   2   1  235.38    6.80
  -2   2   1  236.28    6.20
  -2   2   1  231.58    6.70
   1  -2  -1 1055.89   25.80
   1  -2  -1 1031.10   25.70
   1  -2  -1 1059.19   25.40
   1  -2  -1 1038.10   25.60
   1  -2  -1 1031.20   25.60
   1  -2  -1 1045.00   25.40
  -1   2   1 1043.50   25.70
  -1   2   1 1033.80   25.70
  -1   2   1 1040.60   25.60
  -1   2   1 1017.40   25.60
   0  -2  -1  825.22   20.50
   0  -2  -1  837.82   20.50
   0  -2  -1  834.22   20.40
   0  -2  -1  822.52   20.30
   0  -2  -1  818.72   20.40
   0  -2  -1  841.52   20.60
   0   2   1  833.32   20.60
   0   2   1  825.82   20.40
   0   2   1  822.02   20.30
   0   2   1  829.92   20.50
   0   2   1  827.92   20.50
  -1  -2  -1 6575.14  168.88
  -1  -2  -1 6705.53  241.98
   1   2   1 6843.42  245.38
   1   2   1 6703.43  168.88
  -2  -2  -1 6124.09  241.48
   2   2   1 6125.29  240.88
   2   2   1 6160.98  157.38
  -3  -2  -1  328.17    9.00
  -3  -2  -1  321.27    8.50
  -3  -2  -1  331.17    8.20
  -3  -2  -1  324.17    9.10
   3   2   1  321.47    9.10
   3   2   1  309.27    7.80
   3   2   1  325.27    8.80
   3   2   1  322.97    9.10
   3   2   1  329.87    8.80
   3   2   1  315.87    8.10
   3   2   1  327.47    8.60
  -4  -2  -1   38.70    2.10
  -4  -2  -1   37.40    2.90
  -4  -2  -1   38.50    1.80
  -4  -2  -1   38.00    2.50
  -4  -2  -1   39.10    3.10
   4   2   1   40.80    2.40
   4   2   1   39.70    2.80
   4   2   1   35.90    2.60
   4   2   1   38.50    1.80
   4   2   1   39.90    2.50
   4   2   1   38.60    3.10
  -5  -2  -1   41.10    2.60
  -5  -2  -1   45.50    3.10
  -5  -2  -1   43.60    2.10
  -5  -2  -1   42.30    2.10
  -5  -2  -1   41.10    3.30
   5   2   1   44.80    3.30
   5   2   1   40.10    2.60
   5   2   1   42.00    3.40
   5   2   1   45.30    2.40
   5   2   1   40.60    2.00
   5   2   1   39.80    2.60
  -6  -2  -1   26.20    2.00
  -6  -2  -1   31.10    2.60
  -6  -2  -1   30.10    3.40
  -6  -2  -1   32.90    2.50
   6   2   1   27.80    2.40
   6   2   1   27.00    2.60
   6   2   1   27.10    2.20
   6   2   1   26.70    2.10
   6   2   1   36.20    3.60
   6   2   1   28.50    3.20
  -7  -2  -1   61.69    4.60
  -7  -2  -1   66.79    3.10
  -7  -2  -1   68.39    3.70
  -7  -2  -1   68.59    3.70
   7   2   1   67.49    3.70
   7   2   1   64.49    3.10
   7   2   1   65.79    3.40
   7   2   1   65.69    4.60
   7   2   1   63.99    3.10
   7   2   1   68.19    4.50
  -8  -2  -1   83.69    4.20
  -8  -2  -1   82.49    3.80
  -8  -2  -1   84.29    4.30
  -8  -2  -1   83.99    5.80
   8   2   1   88.39    5.50
   8   2   1   83.69    4.10
   8   2   1   85.79    5.80
   8   2   1   87.09    3.50
   8   2   1   87.99    3.80
   8   2   1   81.99    4.10
  -9  -2  -1   88.59    6.20
  -9  -2  -1   82.99    4.40
  -9  -2  -1   81.89    4.30
   9   2   1   84.49    4.30
   9   2   1   87.29    3.30
   9   2   1   80.99    3.40
   9   2   1   85.59    4.00
 -10  -2  -1   40.90    3.50
 -10  -2  -1   49.20    5.50
 -10  -2  -1   34.10    3.70
  10   2   1   36.10    3.20
  10   2   1   36.70    1.90
  10   2   1   33.90    1.90
  10   2   1   36.40    3.20
 -11  -2  -1   27.60    4.80
 -11  -2  -1   12.70    2.30
 -11  -2  -1   15.00    2.60
  11   2   1   12.80    2.30
  11   2   1   16.50    4.70
  11   2   1   13.20    2.20
 -12  -2  -1   -1.10    2.00
 -12  -2  -1    2.30    1.90
  12   2   1    1.30    3.60
  11  -3  -1    3.20    3.50
 -11   3   1    1.20    2.40
  10  -3  -1   13.10    1.40
  10  -3  -1   12.60    3.90
  10  -3  -1   16.60    1.50
 -10   3   1   12.60    2.90
   9  -3  -1   -0.50    1.40
   9  -3  -1   -1.20    3.00
   9  -3  -1    0.20    1.40
  -9   3   1    1.10    0.90
  -9   3   1   -0.50    2.20
  -9   3   1   -0.70    0.90
   8  -3  -1    2.70    1.10
   8  -3  -1    1.70    2.70
   8  -3  -1    3.90    3.00
   8  -3  -1    2.30    1.50
  -8   3   1   -0.50    2.40
  -8   3   1    2.00    1.20
  -8   3   1    5.20    2.50
  -8   3   1    3.10    1.30
   7  -3  -1    0.30    1.20
   7  -3  -1    1.40    1.40
   7  -3  -1   -2.00    1.00
   7  -3  -1    0.40    2.50
   7  -3  -1    0.60    2.50
   7  -3  -1    2.40    2.90
  -7   3   1    0.10    1.20
  -7   3   1   -1.60    1.20
  -7   3   1   -3.70    2.20
  -7   3   1   -0.10    2.00
   6  -3  -1   96.69    5.30
   6  -3  -1   86.79    5.00
   6  -3  -1   89.09    5.40
   6  -3  -1   85.29    3.40
   6  -3  -1   86.69    3.70
   6  -3  -1   91.39    3.30
  -6   3   1   86.99    3.40
  -6   3   1   88.49    3.40
  -6   3   1   87.19    4.40
  -6   3   1   88.99    5.00
   5  -3  -1   16.00    1.60
   5  -3  -1   21.10    2.90
   5  -3  -1   17.10    2.70
   5  -3  -1   18.00    2.50
   5  -3  -1   20.00    1.90
   5  -3  -1   14.70    1.60
  -5   3   1   16.30    1.60
  -5   3   1   16.00    1.60
  -5   3   1   19.30    2.40
  -5   3   1   17.40    2.60
   4  -3  -1  456.85   13.30
   4  -3  -1  470.55   12.10
   4  -3  -1  464.65   13.00
   4  -3  -1  460.25   12.30
   4  -3  -1  459.85   12.00
   4  -3  -1  475.45   13.30
  -4   3   1  455.95   12.70
  -4   3   1  448.46   12.30
  -4   3   1  478.95   12.10
  -4   3   1  461.65   12.00
   3  -3  -1   26.90    2.00
   3  -3  -1   23.80    2.70
   3  -3  -1   27.70    2.80
   3  -3  -1   30.20    2.10
   3  -3  -1   35.80    2.30
  -3   3   1   27.60    2.10
  -3   3   1   28.00    2.10
  -3   3   1   27.40    2.80
  -3   3   1   31.10    2.40
  -3   3   1   29.40    2.60
   2  -3  -1 1928.61   47.90
   2  -3  -1 1996.60   47.70
   2  -3  -1 1956.20   47.70
   2  -3  -1 1967.10   48.40
   2  -3  -1 1935.71   48.10
   2  -3  -1 1943.31   48.10
  -2   3   1 1942.31   48.10
  -2   3   1 1943.91   48.10
  -2   3   1 1957.40   48.20
  -2   3   1 1994.40   47.70
  -2   3   1 1959.10   47.90
   1  -3  -1  156.68    5.00
   1  -3  -1  153.08    4.60
   1  -3  -1  150.58    4.80
   1  -3  -1  157.88    4.90
   1  -3  -1  147.09    4.10
   1  -3  -1  158.78    5.20
   1  -3  -1  161.08    4.80
  -1   3   1  149.19    4.90
  -1   3   1  153.18    4.70
  -1   3   1  152.38    5.00
  -1   3   1  149.49    4.80
  -1   3   1  152.78    5.00
   0  -3  -1  111.99    4.00
   0  -3  -1  108.29    3.60
   0  -3  -1  108.09    3.80
   0  -3  -1  104.09    3.60
   0  -3  -1  107.39    3.50
   0  -3  -1   98.79    2.80
   0  -3  -1  105.99    3.80
   0   3   1   99.79    3.80
   0   3   1  101.99    3.50
   0   3   1  106.39    3.60
   0   3   1  105.09    3.60
   0   3   1  106.09    3.80
   0   3   1  102.09    3.90
   0   3   1  104.09    3.70
  -1  -3  -1 1237.38   30.10
  -1  -3  -1 1267.17   30.60
  -1  -3  -1 1208.08   30.20
  -1  -3  -1 1228.78   30.50
  -1  -3  -1 1230.68   30.50
  -1  -3  -1 1233.78   30.70
  -1  -3  -1 1239.38   30.60
   1   3   1 1263.77   30.60
   1   3   1 1218.58   30.40
   1   3   1 1235.28   30.60
   1   3   1 1235.68   30.50
   1   3   1 1223.48   30.60
  -2  -3  -1   -1.10    1.30
  -2  -3  -1    2.30    1.30
  -2  -3  -1    1.30    0.70
  -2  -3  -1   -0.70    1.40
  -2  -3  -1   -0.40    1.30
  -2  -3  -1    1.00    1.20
  -2  -3  -1   -0.10    1.40
   2   3   1    1.90    1.20
   2   3   1    0.20    0.90
   2   3   1   -3.30    1.30
   2   3   1    3.10    1.50
   2   3   1   -1.00    1.30
  -3  -3  -1  740.23   19.40
  -3  -3  -1  743.93   19.20
  -3  -3  -1  745.63   19.40
  -3  -3  -1  760.92   19.20
  -3  -3  -1  726.53   18.20
  -3  -3  -1  747.23   19.00
  -3  -3  -1  738.63   19.10
   3   3   1  743.13   19.40
   3   3   1  742.73   19.10
   3   3   1  734.83   19.30
   3   3   1  814.62   19.10
   3   3   1  741.83   19.10
   3   3   1  730.43   18.40
  -4  -3  -1 1060.29   27.40
  -4  -3  -1 1055.79   26.70
  -4  -3  -1 1063.09   27.20
  -4  -3  -1 1082.19   27.30
  -4  -3  -1 1087.79   27.00
  -4  -3  -1 1054.09   25.80
   4   3   1 1042.10   25.80
   4   3   1 1050.59   27.40
   4   3   1 1073.09   26.90
   4   3   1 1073.09   27.30
   4   3   1 1063.69   26.90
   4   3   1 1086.59   26.70
  -5  -3  -1   13.40    1.70
  -5  -3  -1   12.70    2.20
  -5  -3  -1    9.60    1.10
  -5  -3  -1   11.70    2.30
   5   3   1   10.70    0.90
   5   3   1    9.40    2.00
   5   3   1   14.10    2.50
   5   3   1    8.40    1.60
   5   3   1   13.40    2.00
   5   3   1   10.80    1.90
  -6  -3  -1   37.80    3.00
  -6  -3  -1   40.10    3.00
  -6  -3  -1   43.10    3.70
  -6  -3  -1   37.30    2.50
  -6  -3  -1   40.80    1.80
  -6  -3  -1   36.70    3.60
   6   3   1   34.70    2.90
   6   3   1   37.10    3.70
   6   3   1   34.80    3.50
   6   3   1   38.60    1.80
   6   3   1   38.60    2.90
   6   3   1   40.60    3.00
  -7  -3  -1  223.18    8.40
  -7  -3  -1  213.18    8.20
  -7  -3  -1  228.08    7.40
  -7  -3  -1  237.88    7.50
   7   3   1  216.38    8.20
   7   3   1  225.58    7.00
   7   3   1  230.08    7.40
   7   3   1  213.48    8.60
   7   3   1  224.28    7.30
   7   3   1  220.58    6.20
  -8  -3  -1   30.70    3.90
  -8  -3  -1   26.40    2.90
  -8  -3  -1   20.90    2.70
   8   3   1   25.40    2.10
   8   3   1   30.70    3.20
   8   3   1   25.60    3.60
   8   3   1   19.90    2.50
   8   3   1   21.10    3.50
   8   3   1   31.90    3.00
  -9  -3  -1   -2.30    2.50
  -9  -3  -1    2.40    2.10
  -9  -3  -1    2.70    2.20
   9   3   1    1.30    1.30
   9   3   1    1.50    2.00
   9   3   1    0.10    1.60
 -10  -3  -1   35.20    3.50
 -10  -3  -1   35.90    3.50
 -10  -3  -1   43.10    5.30
  10   3   1   28.50    2.20
  10   3   1   32.10    3.30
  10   3   1   26.40    2.80
  10   3   1   29.20    2.60
 -11  -3  -1    2.70    2.20
 -11  -3  -1   -1.40    2.30
 -11  -3  -1    6.60    3.80
  11   3   1    4.00    1.20
  11   3   1    5.80    1.30
  11   3   1    2.10    1.20
  11   3   1   -0.20    1.90
 -12  -3  -1   -0.20    3.70
 -12  -3  -1    2.60    2.10
 -12  -3  -1    4.90    2.40
  12   3   1    8.30    4.40
  11  -4  -1   -0.90    3.30
 -11   4   1    0.00    2.80
  10  -4  -1    0.20    1.20
  10  -4  -1    0.60    1.20
  10  -4  -1   -1.30    3.20
 -10   4   1   -1.10    2.50
   9  -4  -1   54.39    6.40
   9  -4  -1   39.40    2.90
  -9   4   1   43.00    2.40
  -9   4   1   52.99    4.90
  -9   4   1   47.00    2.40
   8  -4  -1   56.19    2.90
   8  -4  -1   55.29    5.70
   8  -4  -1   56.69    3.30
  -8   4   1   51.89    4.60
  -8   4   1   57.69    2.90
  -8   4   1   53.79    5.10
  -8   4   1   55.19    3.00
   7  -4  -1    2.20    1.50
   7  -4  -1    4.10    1.70
   7  -4  -1    4.50    2.80
   7  -4  -1    5.20    2.20
   7  -4  -1    8.00    3.00
  -7   4   1    6.60    1.60
  -7   4   1    1.00    2.40
  -7   4   1    5.10    1.70
  -7   4   1    1.80    2.70
   6  -4  -1    6.60    2.90
   6  -4  -1    9.50    3.00
   6  -4  -1    4.20    1.40
   6  -4  -1    2.50    2.50
   6  -4  -1    6.00    1.70
   6  -4  -1    7.90    1.80
  -6   4   1    9.10    2.80
  -6   4   1    8.30    1.70
  -6   4   1   10.10    2.70
  -6   4   1    7.30    1.60
   5  -4  -1    0.70    2.10
   5  -4  -1   -1.60    1.40
   5  -4  -1    0.40    2.40
   5  -4  -1   -0.90    1.20
   5  -4  -1    0.00    2.20
  -5   4   1   -1.10    1.30
  -5   4   1    1.60    1.50
  -5   4   1    1.60    2.20
  -5   4   1    0.70    1.90
  -5   4   1   -1.10    1.40
   4  -4  -1   59.49    4.00
   4  -4  -1   65.09    3.30
   4  -4  -1   58.29    3.00
   4  -4  -1   59.19    3.80
   4  -4  -1   58.19    2.90
  -4   4   1   62.69    2.90
  -4   4   1   61.39    3.20
  -4   4   1   58.59    4.00
  -4   4   1   63.39    3.70
  -4   4   1   61.79    2.90
   3  -4  -1  331.77    9.20
   3  -4  -1  337.47    9.60
   3  -4  -1  333.97   10.10
   3  -4  -1  356.16   10.50
   3  -4  -1  336.77   10.20
   3  -4  -1  349.47    9.50
   3  -4  -1  338.17    9.70
  -3   4   1  336.77   10.10
  -3   4   1  366.06    9.60
  -3   4   1  338.07    9.70
  -3   4   1  370.06   10.30
  -3   4   1  329.97   10.10
  -3   4   1  349.27    9.50
   2  -4  -1  229.88    7.40
   2  -4  -1  243.18    7.80
   2  -4  -1  229.58    6.50
   2  -4  -1  240.88    7.00
   2  -4  -1  242.58    7.10
   2  -4  -1  250.07    7.40
   2  -4  -1  251.27    7.50
  -2   4   1  232.68    7.40
  -2   4   1  231.38    7.40
  -2   4   1  240.28    7.60
  -2   4   1  237.78    7.10
  -2   4   1  248.38    7.10
  -2   4   1  244.08    7.30
   1  -4  -1  502.25   13.50
   1  -4  -1  499.85   13.80
   1  -4  -1  515.15   13.60
   1  -4  -1  492.95   12.60
   1  -4  -1  501.25   13.40
   1  -4  -1  499.05   13.50
   1  -4  -1  498.85   13.40
  -1   4   1  503.95   13.60
  -1   4   1  504.35   13.50
  -1   4   1  517.45   13.50
  -1   4   1  517.65   13.60
  -1   4   1  525.65   13.70
   0  -4  -1    5.50    1.80
   0  -4  -1    3.10    1.40
   0  -4  -1    4.40    0.80
   0  -4  -1    5.20    1.70
   0  -4  -1    7.60    2.00
   0  -4  -1    3.60    1.50
   0  -4  -1    2.80    1.60
   0   4   1    7.50    1.80
   0   4   1    6.40    1.60
   0   4   1    3.90    1.60
   0   4   1    1.10    1.50
   0   4   1    2.00    1.50
   0   4   1    3.10    1.70
   0   4   1    3.30    1.60
  -1  -4  -1  123.79    4.50
  -1  -4  -1  117.39    4.60
  -1  -4  -1  117.39    4.40
  -1  -4  -1  109.59    4.30
  -1  -4  -1  111.69    3.80
  -1  -4  -1  109.99    3.60
  -1  -4  -1  123.69    4.70
   1   4   1  111.09    4.40
   1   4   1  117.49    4.40
   1   4   1  114.39    4.10
   1   4   1  122.99    4.70
   1   4   1  112.89    4.40
   1   4   1  121.99    4.30
  -2  -4  -1   -0.40    1.70
  -2  -4  -1    2.00    1.70
  -2  -4  -1    0.10    0.90
  -2  -4  -1    2.00    1.30
  -2  -4  -1    1.90    1.70
  -2  -4  -1    2.30    1.70
   2   4   1   -0.60    1.50
   2   4   1    2.00    1.70
   2   4   1    1.30    1.80
   2   4   1   -0.60    1.50
   2   4   1    6.00    1.80
   2   4   1    0.60    1.20
  -3  -4  -1  943.61   24.20
  -3  -4  -1  947.81   24.50
  -3  -4  -1  935.91   24.40
  -3  -4  -1  949.60   23.10
  -3  -4  -1 1001.50   24.20
  -3  -4  -1  927.51   23.10
  -3  -4  -1  965.90   24.30
  -3  -4  -1  923.91   24.10
   3   4   1  940.81   24.20
   3   4   1  936.11   24.40
   3   4   1  977.10   24.30
   3   4   1  956.00   24.30
   3   4   1  944.61   23.50
   3   4   1  928.71   24.40
  -4  -4  -1   45.00    3.20
  -4  -4  -1   44.60    2.90
  -4  -4  -1   36.70    2.90
  -4  -4  -1   44.10    3.10
  -4  -4  -1   37.80    2.80
  -4  -4  -1   38.90    3.30
   4   4   1   42.30    3.30
   4   4   1   39.90    3.10
   4   4   1   37.10    2.80
   4   4   1   42.60    1.80
   4   4   1   41.50    3.10
   4   4   1   40.30    3.10
  -5  -4  -1   20.60    2.80
  -5  -4  -1   26.10    2.70
  -5  -4  -1   27.20    2.90
  -5  -4  -1   23.40    2.80
  -5  -4  -1   27.70    2.50
   5   4   1   26.60    2.60
   5   4   1   29.40    2.60
   5   4   1   27.20    1.30
   5   4   1   23.60    2.60
   5   4   1   32.90    3.30
   5   4   1   30.10    2.80
  -6  -4  -1   11.90    2.10
  -6  -4  -1    8.10    2.60
  -6  -4  -1    6.30    1.70
  -6  -4  -1    9.90    2.50
   6   4   1    5.80    2.00
   6   4   1    9.60    2.20
   6   4   1    8.60    2.30
   6   4   1   10.70    2.30
   6   4   1   10.50    2.60
  -7  -4  -1    1.90    2.20
  -7  -4  -1    4.70    2.70
  -7  -4  -1    1.80    2.30
  -7  -4  -1    1.80    1.60
  -7  -4  -1   -0.70    1.90
   7   4   1    3.00    2.00
   7   4   1    0.30    1.90
   7   4   1    1.10    2.00
   7   4   1    1.80    2.70
   7   4   1   -0.20    2.20
  -8  -4  -1   43.40    3.90
  -8  -4  -1   37.60    3.70
  -8  -4  -1   45.90    4.70
   8   4   1   42.40    3.60
   8   4   1   39.10    4.60
   8   4   1   43.80    3.90
  -9  -4  -1    4.30    2.20
  -9  -4  -1    2.90    2.40
  -9  -4  -1   -1.70    2.50
   9   4   1    3.20    2.20
   9   4   1    0.00    1.90
 -10  -4  -1   -0.60    2.30
 -10  -4  -1   -3.40    3.10
 -10  -4  -1    0.10    2.50
  10   4   1    1.00    2.00
  10   4   1    0.40    2.10
 -11  -4  -1   39.80    4.10
 -11  -4  -1   39.60    5.10
 -11  -4  -1   42.10    4.50
  11   4   1   42.00    3.10
  11   4   1   40.00    3.80
  11   4   1   39.80    3.30
 -12  -4  -1  185.28    7.40
 -12  -4  -1  193.78    7.50
  11  -5  -1    4.10    3.60
  11  -5  -1   -6.20    4.50
 -11   5   1    1.70    3.00
  10  -5  -1   24.50    4.60
  10  -5  -1   32.50    2.40
  10  -5  -1   48.50    6.00
 -10   5   1   30.70    4.20
   9  -5  -1   58.79    5.70
   9  -5  -1   50.39    3.40
   9  -5  -1   52.99    6.30
  -9   5   1   48.10    2.90
  -9   5   1   39.90    2.90
  -9   5   1   37.30    4.60
   8  -5  -1    1.80    3.10
   8  -5  -1    6.70    2.10
   8  -5  -1    2.30    3.00
   8  -5  -1    4.00    1.80
  -8   5   1    1.50    3.00
  -8   5   1    1.50    1.70
  -8   5   1    2.30    1.70
  -8   5   1    5.50    3.00
   7  -5  -1   -1.50    2.50
   7  -5  -1    0.40    1.70
   7  -5  -1   -1.50    1.70
   7  -5  -1   -3.00    2.40
  -7   5   1    2.60    2.90
  -7   5   1    0.50    1.70
  -7   5   1   -0.40    1.70
  -7   5   1    5.40    3.00
   6  -5  -1    5.60    1.90
   6  -5  -1    2.60    2.80
   6  -5  -1    1.00    1.80
   6  -5  -1    5.40    2.30
   6  -5  -1    7.30    2.90
   6  -5  -1    9.40    3.10
   6  -5  -1    6.10    1.60
  -6   5   1    3.80    1.80
  -6   5   1    4.10    1.90
  -6   5   1    4.70    2.50
  -6   5   1    6.80    2.00
  -6   5   1    7.20    2.90
   5  -5  -1    7.00    2.00
   5  -5  -1    7.80    2.10
   5  -5  -1    4.20    2.50
   5  -5  -1    3.60    2.30
   5  -5  -1    2.20    1.60
   5  -5  -1    4.30    3.00
   5  -5  -1    9.60    2.20
   5  -5  -1    8.00    2.80
  -5   5   1   11.00    2.80
  -5   5   1    3.70    1.90
  -5   5   1    7.10    1.90
  -5   5   1    6.00    1.90
  -5   5   1    7.80    2.70
   4  -5  -1    4.60    2.10
   4  -5  -1    4.10    1.80
   4  -5  -1    1.80    1.60
   4  -5  -1    0.90    2.20
   4  -5  -1    6.20    2.00
   4  -5  -1    2.50    1.50
   4  -5  -1    1.20    2.30
  -4   5   1    2.40    2.10
  -4   5   1    2.10    1.70
  -4   5   1    1.70    1.70
  -4   5   1    1.10    2.20
  -4   5   1    3.10    1.80
  -4   5   1    2.40    2.30
   3  -5  -1   22.10    2.70
   3  -5  -1   24.80    2.00
   3  -5  -1   26.10    2.50
   3  -5  -1   26.30    2.90
   3  -5  -1   32.90    3.40
   3  -5  -1   30.70    2.70
  -3   5   1   28.50    3.10
  -3   5   1   29.90    3.00
  -3   5   1   31.40    2.60
  -3   5   1   29.00    2.80
  -3   5   1   29.40    2.90
  -3   5   1   31.60    3.00
   2  -5  -1    0.90    1.70
   2  -5  -1    3.50    1.80
   2  -5  -1    5.90    2.10
   2  -5  -1    2.90    1.60
   2  -5  -1    3.90    1.10
   2  -5  -1    6.20    2.00
   2  -5  -1    2.50    1.70
  -2   5   1    2.40    1.70
  -2   5   1    3.60    1.90
  -2   5   1    3.00    1.60
  -2   5   1    3.10    2.00
  -2   5   1    5.60    1.80
   1  -5  -1    0.90    1.70
   1  -5  -1    2.20    0.90
   1  -5  -1    1.90    1.60
   1  -5  -1    2.40    1.60
   1  -5  -1    1.90    1.70
   1  -5  -1    0.20    1.90
   1  -5  -1   -0.10    1.50
  -1   5   1    1.30    1.50
  -1   5   1    2.40    1.70
  -1   5   1   -0.10    1.70
  -1   5   1    0.50    1.50
  -1   5   1    0.80    1.70
  -1   5   1    1.00    1.90
   0  -5  -1   72.19    3.90
   0  -5  -1   69.49    3.60
   0  -5  -1   73.59    3.70
   0  -5  -1   71.39    2.60
   0  -5  -1   78.29    3.70
   0  -5  -1   77.69    3.80
   0  -5  -1   73.79    3.40
   0   5   1   76.59    3.70
   0   5   1   74.89    3.90
   0   5   1   72.89    3.80
   0   5   1   72.69    3.60
   0   5   1   81.09    3.60
   0   5   1   69.99    3.60
   0   5   1   82.89    3.80
  -1  -5  -1  121.09    4.70
  -1  -5  -1  109.09    4.80
  -1  -5  -1  115.19    4.10
  -1  -5  -1  120.69    4.80
  -1  -5  -1  118.79    5.00
  -1  -5  -1  114.79    3.80
  -1  -5  -1  115.49    4.80
   1   5   1  120.49    4.80
   1   5   1  119.69    4.70
   1   5   1  111.39    4.60
   1   5   1  114.19    4.70
   1   5   1  119.09    4.70
   1   5   1  123.09    4.50
  -2  -5  -1   60.99    3.40
  -2  -5  -1   59.49    3.60
  -2  -5  -1   62.59    3.60
  -2  -5  -1   61.49    3.60
  -2  -5  -1   64.09    2.90
  -2  -5  -1   60.79    3.60
  -2  -5  -1   60.09    2.60
   2   5   1   60.49    3.80
   2   5   1   68.49    3.60
   2   5   1   59.89    3.50
   2   5   1   58.19    3.40
   2   5   1   60.89    3.50
   2   5   1   56.09    3.00
  -3  -5  -1   15.10    1.30
  -3  -5  -1   18.80    2.50
  -3  -5  -1   19.70    2.40
  -3  -5  -1   15.90    2.00
  -3  -5  -1   16.00    2.40
  -3  -5  -1   13.70    1.30
  -3  -5  -1   12.90    2.10
  -3  -5  -1   20.50    2.60
   3   5   1   17.20    2.30
   3   5   1   14.50    2.20
   3   5   1   11.10    2.20
   3   5   1   14.00    2.30
   3   5   1   14.30    2.20
   3   5   1   19.40    1.90
  -4  -5  -1  237.28    7.80
  -4  -5  -1  241.18    8.00
  -4  -5  -1  239.48    8.20
  -4  -5  -1  236.48    7.70
  -4  -5  -1  239.68    8.00
  -4  -5  -1  234.58    7.70
   4   5   1  238.68    7.90
   4   5   1  239.58    7.80
   4   5   1  229.08    7.90
   4   5   1  242.88    6.80
   4   5   1  234.78    8.10
   4   5   1  256.77    8.00
  -5  -5  -1  815.72   21.70
  -5  -5  -1  794.52   21.20
  -5  -5  -1  808.22   21.90
  -5  -5  -1  785.82   21.20
  -5  -5  -1  790.52   21.40
  -5  -5  -1  775.12   21.00
   5   5   1  803.92   21.20
   5   5   1  786.12   19.90
   5   5   1  843.02   21.30
   5   5   1  771.12   21.70
   5   5   1  798.82   21.30
   5   5   1  783.02   21.50
  -6  -5  -1   29.40    3.30
  -6  -5  -1   37.40    3.30
  -6  -5  -1   29.40    3.60
   6   5   1   36.10    4.00
   6   5   1   38.00    3.80
   6   5   1   39.10    3.70
   6   5   1   32.00    3.50
   6   5   1   36.30    1.60
   6   5   1   43.90    4.20
  -7  -5  -1    4.60    1.90
  -7  -5  -1    2.80    2.50
  -7  -5  -1    2.00    2.40
  -7  -5  -1    0.50    2.70
  -7  -5  -1    1.90    2.00
   7   5   1    0.40    2.70
   7   5   1    3.20    2.50
   7   5   1   -0.30    2.10
   7   5   1    0.70    2.20
   7   5   1    2.10    2.30
  -8  -5  -1    2.00    1.90
  -8  -5  -1    4.10    2.60
  -8  -5  -1   10.40    2.80
  -8  -5  -1    2.60    2.40
  -8  -5  -1    6.50    3.30
   8   5   1    4.50    2.40
   8   5   1    3.10    2.40
  -9  -5  -1    2.00    2.80
  -9  -5  -1    1.10    2.30
  -9  -5  -1    0.40    2.50
   9   5   1   -1.30    2.10
   9   5   1    2.40    2.30
 -10  -5  -1  156.98    8.50
 -10  -5  -1  157.88    7.00
 -10  -5  -1  153.48    7.00
  10   5   1  155.28    6.80
  10   5   1  155.28    6.60
 -11  -5  -1   26.10    4.10
 -11  -5  -1   39.30    4.20
 -11  -5  -1   40.00    4.20
  11   5   1   29.50    3.10
 -12  -5  -1    9.80    4.30
 -12  -5  -1    4.90    2.80
 -12  -5  -1    5.60    2.60
  10  -6  -1    2.40    4.60
  10  -6  -1   -1.40    3.20
  10  -6  -1   -5.70    3.10
 -10   6   1    0.80    1.10
 -10   6   1   -3.50    3.90
 -10   6   1   -1.00    1.10
   9  -6  -1    5.10    3.30
   9  -6  -1   -4.20    3.80
   9  -6  -1   -0.40    3.00
   9  -6  -1   -0.40    1.90
  -9   6   1    2.30    1.80
  -9   6   1    1.60    1.80
  -9   6   1   -3.60    3.40
   8  -6  -1    4.70    4.10
   8  -6  -1    2.20    2.90
   8  -6  -1    3.90    2.00
   8  -6  -1   -1.10    2.90
   8  -6  -1    0.60    2.10
  -8   6   1    2.90    1.90
  -8   6   1    3.30    3.20
  -8   6   1    3.00    2.10
   7  -6  -1    7.70    2.60
   7  -6  -1    2.20    2.10
   7  -6  -1    7.50    3.40
   7  -6  -1    0.60    2.20
   7  -6  -1    2.70    3.40
  -7   6   1    3.00    3.30
  -7   6   1    2.30    3.00
  -7   6   1    4.80    2.20
  -7   6   1    6.40    2.10
  -7   6   1    3.00    2.10
   6  -6  -1   24.70    3.00
   6  -6  -1   29.70    3.30
   6  -6  -1   21.60    2.80
   6  -6  -1   31.20    4.30
   6  -6  -1   21.80    4.20
  -6   6   1   17.40    3.30
  -6   6   1   17.70    2.60
  -6   6   1   22.50    3.60
  -6   6   1   26.90    2.90
  -6   6   1   25.70    3.00
   5  -6  -1    1.20    3.10
   5  -6  -1   -4.70    2.30
   5  -6  -1    2.60    1.90
   5  -6  -1    2.60    2.10
   5  -6  -1   -0.90    2.00
   5  -6  -1    1.10    2.40
   5  -6  -1    2.40    1.90
  -5   6   1   -0.10    1.80
  -5   6   1    1.50    2.60
  -5   6   1    0.70    2.00
  -5   6   1    0.80    2.00
  -5   6   1    2.40    2.70
   4  -6  -1   24.50    2.40
   4  -6  -1   19.50    3.00
   4  -6  -1   17.10    2.50
   4  -6  -1   17.70    2.60
   4  -6  -1   13.60    2.90
   4  -6  -1   19.40    3.30
   4  -6  -1   17.40    2.70
  -4   6   1   16.60    2.90
  -4   6   1   16.60    2.50
  -4   6   1   18.00    2.50
  -4   6   1   19.30    3.00
  -4   6   1   15.80    2.50
  -4   6   1   16.00    3.00
   3  -6  -1   23.80    2.80
   3  -6  -1   24.40    2.80
   3  -6  -1   31.30    3.40
   3  -6  -1   29.00    3.70
   3  -6  -1   25.20    2.10
   3  -6  -1   29.90    3.00
   3  -6  -1   31.30    3.70
  -3   6   1   30.90    3.40
  -3   6   1   33.30    3.50
  -3   6   1   29.70    3.00
  -3   6   1   26.10    2.80
  -3   6   1   28.30    3.40
  -3   6   1   23.80    2.80
   2  -6  -1   17.00    2.50
   2  -6  -1    7.60    2.60
   2  -6  -1   12.30    1.40
   2  -6  -1    9.10    2.20
   2  -6  -1    8.50    2.30
   2  -6  -1   15.00    2.60
   2  -6  -1   11.80    2.30
  -2   6   1    7.80    2.00
  -2   6   1    9.00    2.40
  -2   6   1    9.50    2.20
  -2   6   1   11.40    2.40
  -2   6   1   10.00    2.50
   1  -6  -1  223.08    7.50
   1  -6  -1  215.28    7.30
   1  -6  -1  212.18    7.40
   1  -6  -1  216.98    7.40
   1  -6  -1  237.98    8.00
   1  -6  -1  221.28    6.10
   1  -6  -1  214.28    7.60
  -1   6   1  235.18    7.50
  -1   6   1  228.68    7.70
  -1   6   1  223.48    7.70
  -1   6   1  219.08    7.50
  -1   6   1  216.18    7.50
  -1   6   1  223.68    7.30
   0  -6  -1   14.10    2.40
   0  -6  -1   11.00    2.30
   0  -6  -1    6.00    2.00
   0  -6  -1   10.40    1.30
   0  -6  -1   12.00    2.40
   0  -6  -1   11.90    2.20
   0  -6  -1    9.90    1.90
   0   6   1   11.80    2.50
   0   6   1   10.90    2.30
   0   6   1   13.00    2.40
   0   6   1   14.10    2.50
   0   6   1   14.20    2.10
   0   6   1   13.40    2.20
   0   6   1   12.20    2.20
  -1  -6  -1   15.10    1.70
  -1  -6  -1   16.90    2.40
  -1  -6  -1   18.20    2.00
  -1  -6  -1   20.50    2.60
  -1  -6  -1   23.30    2.70
  -1  -6  -1   19.50    2.60
  -1  -6  -1   16.30    2.50
   1   6   1   20.90    2.70
   1   6   1   19.10    2.70
   1   6   1   18.60    2.50
   1   6   1   19.60    2.50
   1   6   1   13.60    2.20
   1   6   1   17.60    2.50
  -2  -6  -1   50.19    3.60
  -2  -6  -1   44.30    2.70
  -2  -6  -1   39.90    2.40
  -2  -6  -1   41.10    3.80
  -2  -6  -1   45.60    3.40
  -2  -6  -1   42.60    3.60
  -2  -6  -1   45.70    3.70
   2   6   1   51.19    3.80
   2   6   1   39.20    3.70
   2   6   1   37.10    3.40
   2   6   1   47.10    3.40
   2   6   1   40.70    3.40
   2   6   1   42.90    2.90
  -3  -6  -1  144.69    4.50
  -3  -6  -1  148.49    5.90
  -3  -6  -1  160.08    6.20
  -3  -6  -1  160.68    6.30
  -3  -6  -1  147.99    6.00
  -3  -6  -1  151.58    6.10
  -3  -6  -1  153.78    5.50
   3   6   1  154.78    5.30
   3   6   1  153.68    6.00
   3   6   1  140.79    5.90
   3   6   1  147.19    6.10
   3   6   1  149.59    5.90
   3   6   1  150.78    6.30
  -4  -6  -1  423.26   12.40
  -4  -6  -1  452.35   13.00
  -4  -6  -1  427.06   10.60
  -4  -6  -1  444.66   13.20
  -4  -6  -1  435.16   12.90
  -4  -6  -1  417.96   12.70
  -4  -6  -1  422.26   12.70
  -4  -6  -1  418.96   10.60
   4   6   1  437.16   11.80
   4   6   1  429.56   12.90
   4   6   1  444.66   12.80
   4   6   1  421.86   13.00
   4   6   1  445.76   12.90
   4   6   1  429.86   12.70
  -5  -6  -1  154.68    6.40
  -5  -6  -1  153.58    6.70
  -5  -6  -1  163.68    6.80
  -5  -6  -1  154.58    6.60
  -5  -6  -1  158.48    6.30
  -5  -6  -1  153.98    7.10
   5   6   1  154.08    6.60
   5   6   1  148.49    6.40
   5   6   1  157.38    5.10
   5   6   1  144.69    6.80
   5   6   1  149.59    6.60
   5   6   1  156.18    6.60
  -6  -6  -1    4.90    2.80
  -6  -6  -1    6.30    2.40
  -6  -6  -1    6.90    2.60
  -6  -6  -1    5.40    2.50
  -6  -6  -1    6.40    2.80
  -6  -6  -1    5.70    2.80
   6   6   1    6.30    2.80
   6   6   1    3.30    2.60
   6   6   1    5.70    2.40
   6   6   1    6.90    2.80
   6   6   1    7.90    1.40
   6   6   1    3.00    2.60
  -7  -6  -1   -2.60    1.90
  -7  -6  -1    0.60    2.40
  -7  -6  -1   -0.60    2.70
   7   6   1    1.70    2.50
   7   6   1   -0.70    2.30
   7   6   1    1.20    2.40
   7   6   1   -1.10    2.40
   7   6   1    2.20    2.80
  -8  -6  -1   13.90    2.60
  -8  -6  -1   16.80    3.00
  -8  -6  -1   20.10    3.50
  -8  -6  -1   10.70    3.10
  -8  -6  -1    7.70    3.40
   8   6   1   14.60    3.00
   8   6   1   18.50    3.20
  -9  -6  -1   10.80    3.30
  -9  -6  -1   19.40    3.30
  -9  -6  -1   20.90    3.70
   9   6   1   10.90    3.00
   9   6   1   12.00    2.90
 -10  -6  -1   23.90    3.90
 -10  -6  -1   19.30    3.70
 -10  -6  -1   22.40    3.60
  10   6   1   31.50    3.60
  10   6   1   22.00    3.30
 -11  -6  -1    0.50    3.10
 -11  -6  -1   -3.30    2.90
 -11  -6  -1   -1.00    2.60
  11   6   1   -3.30    2.10
   9  -7  -1   22.50    5.30
   9  -7  -1   19.80    4.00
  -9   7   1   13.80    4.50
  -9   7   1   17.20    2.40
  -9   7   1   18.20    2.70
   8  -7  -1   -0.80    2.80
   8  -7  -1    1.80    2.10
   8  -7  -1   -2.30    3.70
   8  -7  -1   -2.40    3.30
   8  -7  -1    2.60    2.40
  -8   7   1    0.30    3.30
  -8   7   1    1.30    2.10
  -8   7   1   -0.30    2.20
   7  -7  -1   -2.90    3.40
   7  -7  -1    0.90    2.50
   7  -7  -1   -0.70    2.70
   7  -7  -1   -2.10    2.20
   7  -7  -1   -0.60    2.50
  -7   7   1   -3.20    2.90
  -7   7   1    4.30    3.30
  -7   7   1    2.70    2.20
  -7   7   1    1.10    2.20
  -7   7   1    0.20    2.30
   6  -7  -1    6.00    2.30
   6  -7  -1    1.00    2.60
   6  -7  -1    0.60    2.40
   6  -7  -1   -3.80    3.00
   6  -7  -1    3.10    2.80
  -6   7   1    1.30    2.30
  -6   7   1    4.40    3.40
  -6   7   1    3.00    3.10
  -6   7   1   -0.30    2.20
  -6   7   1    0.50    2.10
   5  -7  -1   25.50    3.20
   5  -7  -1   14.50    2.90
   5  -7  -1   14.50    3.80
   5  -7  -1   16.20    3.30
   5  -7  -1   22.90    2.60
  -5   7   1   17.50    3.50
  -5   7   1   17.30    3.80
  -5   7   1   19.70    2.90
  -5   7   1   17.80    2.70
  -5   7   1   16.40    2.90
   4  -7  -1   24.20    3.50
   4  -7  -1   20.20    3.20
   4  -7  -1   20.70    3.50
   4  -7  -1   22.70    3.20
   4  -7  -1   25.40    2.40
   4  -7  -1   26.50    3.30
   4  -7  -1   24.40    2.90
  -4   7   1   25.40    3.60
  -4   7   1   29.80    3.80
  -4   7   1   25.70    3.00
  -4   7   1   20.30    3.50
  -4   7   1   23.30    3.10
  -4   7   1   25.70    3.10
   3  -7  -1   32.20    3.50
   3  -7  -1   34.20    2.20
   3  -7  -1   24.20    3.30
   3  -7  -1   28.40    3.30
   3  -7  -1   25.80    3.00
   3  -7  -1   38.20    4.00
  -3   7   1   33.10    3.50
  -3   7   1   29.50    3.40
  -3   7   1   35.90    3.60
  -3   7   1   44.90    4.20
  -3   7   1   24.90    3.40
   2  -7  -1  186.28    7.60
   2  -7  -1  177.48    7.10
   2  -7  -1  170.18    6.60
   2  -7  -1  177.48    5.30
   2  -7  -1  181.88    7.30
   2  -7  -1  173.88    7.00
   2  -7  -1  169.08    7.10
  -2   7   1  173.38    7.10
  -2   7   1  182.58    7.00
  -2   7   1  178.58    7.10
  -2   7   1  180.28    7.40
  -2   7   1  175.98    6.70
  -2   7   1  177.18    7.10
   1  -7  -1    9.40    2.30
   1  -7  -1   11.10    2.70
   1  -7  -1   10.90    2.70
   1  -7  -1   12.10    2.50
   1  -7  -1   13.00    1.50
   1  -7  -1   13.80    3.10
   1  -7  -1   13.10    2.70
  -1   7   1   15.70    2.90
  -1   7   1   16.50    2.90
  -1   7   1   16.40    2.70
  -1   7   1   13.20    2.60
  -1   7   1   11.20    2.40
  -1   7   1   14.40    2.90
   0  -7  -1    7.30    2.50
   0  -7  -1    5.30    2.10
   0  -7  -1    6.20    2.30
   0  -7  -1    4.70    1.30
   0  -7  -1    9.00    2.70
   0  -7  -1    4.70    2.70
   0  -7  -1    5.50    2.00
   0   7   1    5.40    2.50
   0   7   1    5.30    2.40
   0   7   1    6.00    2.30
   0   7   1    4.80    2.50
   0   7   1    7.40    2.60
   0   7   1    4.10    2.10
  -1  -7  -1  170.18    6.90
  -1  -7  -1  160.48    6.60
  -1  -7  -1  158.18    6.60
  -1  -7  -1  166.38    6.50
  -1  -7  -1  160.38    5.80
  -1  -7  -1  154.88    5.20
  -1  -7  -1  172.38    6.90
   1   7   1  166.48    6.50
   1   7   1  154.38    6.50
   1   7   1  160.78    6.50
   1   7   1  158.68    6.50
   1   7   1  171.88    6.50
   1   7   1  167.18    6.90
  -2  -7  -1   -1.40    2.20
  -2  -7  -1    0.20    1.60
  -2  -7  -1   -2.50    2.10
  -2  -7  -1    1.30    2.30
  -2  -7  -1    5.00    2.80
  -2  -7  -1    0.90    2.10
  -2  -7  -1    0.90    1.50
   2   7   1    2.30    2.20
   2   7   1   -0.10    1.90
   2   7   1   -1.00    2.40
   2   7   1   -1.40    1.90
   2   7   1    2.00    2.50
   2   7   1   -1.70    1.90
  -3  -7  -1    2.30    2.30
  -3  -7  -1    2.10    1.90
  -3  -7  -1    3.10    1.30
  -3  -7  -1   -0.20    2.20
  -3  -7  -1    1.00    2.30
  -3  -7  -1    1.80    2.20
  -3  -7  -1    3.60    2.70
   3   7   1    0.30    2.60
   3   7   1    4.00    2.50
   3   7   1    4.10    2.40
   3   7   1    2.70    2.20
   3   7   1    5.20    2.50
   3   7   1    2.80    2.10
  -4  -7  -1    1.40    2.20
  -4  -7  -1    0.70    0.90
  -4  -7  -1   -0.60    2.70
  -4  -7  -1    0.60    0.90
  -4  -7  -1    1.60    2.20
  -4  -7  -1    1.60    2.30
  -4  -7  -1    1.60    2.40
  -4  -7  -1   -0.10    2.90
   4   7   1    1.30    2.60
   4   7   1    1.90    1.80
   4   7   1    1.60    2.70
   4   7   1    0.90    2.30
   4   7   1    0.90    2.30
   4   7   1    3.30    2.70
  -5  -7  -1    1.20    2.60
  -5  -7  -1    1.50    2.50
  -5  -7  -1    2.00    2.50
  -5  -7  -1   -1.50    2.80
  -5  -7  -1    1.40    2.40
  -5  -7  -1    3.70    2.50
   5   7   1    3.00    1.80
   5   7   1    0.00    2.30
   5   7   1   -2.80    2.60
   5   7   1    2.30    2.50
   5   7   1    2.90    2.60
   5   7   1    5.10    2.60
  -6  -7  -1   -2.10    2.20
  -6  -7  -1    0.70    2.80
  -6  -7  -1   -0.40    2.50
  -6  -7  -1    2.60    2.70
  -6  -7  -1    1.40    2.90
  -6  -7  -1    2.30    2.60
   6   7   1   -1.40    1.40
   6   7   1   -2.40    2.50
   6   7   1   -1.30    2.50
   6   7   1    1.00    2.70
   6   7   1    4.20    2.70
   6   7   1   -0.20    2.60
  -7  -7  -1   35.90    3.60
  -7  -7  -1   43.90    4.80
  -7  -7  -1   25.10    4.00
  -7  -7  -1   32.20    4.10
   7   7   1   30.90    4.00
   7   7   1   35.70    4.20
   7   7   1   29.70    1.90
  -8  -7  -1   45.10    4.50
  -8  -7  -1   37.60    5.00
  -8  -7  -1   40.30    4.60
   8   7   1   39.00    4.40
  -9  -7  -1   65.59    5.50
  -9  -7  -1   67.59    5.40
  -9  -7  -1   85.39    6.40
   9   7   1   70.29    5.50
   9   7   1   72.99    5.70
 -10  -7  -1    1.70    2.90
 -10  -7  -1    1.20    2.90
 -10  -7  -1    0.50    3.30
  10   7   1    1.80    3.20
  10   7   1    0.20    2.70
 -11  -7  -1    8.10    3.10
 -11  -7  -1   10.80    4.10
 -11  -7  -1   10.80    3.80
  11   7   1    5.60    2.70
   9  -8  -1    2.90    4.30
   9  -8  -1    1.20    3.20
   9  -8  -1    2.70    3.60
  -9   8   1    8.40    4.70
  -9   8   1    5.00    2.20
  -9   8   1   -3.40    2.20
   8  -8  -1    2.10    4.40
   8  -8  -1   -2.10    3.40
   8  -8  -1    2.00    2.90
  -8   8   1    3.70    4.00
  -8   8   1    1.10    2.50
  -8   8   1   -4.60    2.10
   7  -8  -1    3.00    3.50
   7  -8  -1    4.10    2.60
   7  -8  -1   -0.10    2.60
   7  -8  -1    7.70    3.00
   7  -8  -1    3.80    3.80
  -7   8   1    0.90    2.40
  -7   8   1    0.30    3.80
  -7   8   1    2.10    2.60
  -7   8   1    6.30    2.70
   6  -8  -1    0.70    3.20
   6  -8  -1   -0.10    2.60
   6  -8  -1    0.20    2.10
   6  -8  -1   -1.30    3.50
   6  -8  -1    0.30    2.50
  -6   8   1    3.30    3.70
  -6   8   1    0.50    2.40
  -6   8   1    2.10    3.10
  -6   8   1    0.80    2.50
  -6   8   1    0.20    2.40
   5  -8  -1   -0.40    2.90
   5  -8  -1   -2.50    2.60
   5  -8  -1   -1.30    1.70
   5  -8  -1   -1.90    2.70
   5  -8  -1   -1.20    3.10
  -5   8   1    0.00    2.40
  -5   8   1    2.30    2.60
  -5   8   1    0.70    2.50
  -5   8   1    2.30    3.40
  -5   8   1   -1.50    2.90
   4  -8  -1    0.10    2.50
   4  -8  -1    0.80    1.50
   4  -8  -1   -0.70    2.70
   4  -8  -1    1.80    2.80
   4  -8  -1    1.30    3.30
  -4   8   1   -5.70    2.20
  -4   8   1   -3.80    2.30
  -4   8   1   -2.60    2.70
  -4   8   1    2.20    2.60
  -4   8   1   -0.80    2.40
  -4   8   1   -0.40    2.70
   3  -8  -1    2.00    3.00
   3  -8  -1    9.30    1.60
   3  -8  -1    6.10    3.00
   3  -8  -1    3.40    2.60
   3  -8  -1    5.80    2.70
   3  -8  -1    8.60    3.50
   3  -8  -1    2.30    3.00
  -3   8   1    5.10    3.30
  -3   8   1    5.60    2.50
  -3   8   1    6.00    2.90
  -3   8   1    3.50    2.70
  -3   8   1    4.20    2.90
   2  -8  -1   33.20    3.70
   2  -8  -1   38.30    4.40
   2  -8  -1   36.10    3.90
   2  -8  -1   32.00    3.70
   2  -8  -1   46.90    4.60
   2  -8  -1   28.80    3.40
   2  -8  -1   34.70    2.20
  -2   8   1   41.10    4.20
  -2   8   1   36.10    4.30
  -2   8   1   34.00    3.80
  -2   8   1   44.60    4.30
  -2   8   1   46.10    4.00
  -2   8   1   39.50    4.30
   1  -8  -1    2.60    2.70
   1  -8  -1    5.70    2.90
   1  -8  -1    5.70    2.60
   1  -8  -1    0.30    2.80
   1  -8  -1    0.70    2.40
   1  -8  -1    5.40    2.60
   1  -8  -1    2.90    1.30
  -1   8   1    6.20    2.60
  -1   8   1    5.10    2.80
  -1   8   1    6.40    2.70
  -1   8   1    1.30    2.50
  -1   8   1    3.30    2.50
  -1   8   1    4.40    2.80
   0  -8  -1    8.10    2.90
   0  -8  -1    7.00    2.90
   0  -8  -1   11.90    2.90
   0  -8  -1   12.50    1.70
   0  -8  -1   13.20    3.20
   0  -8  -1    8.00    3.30
   0  -8  -1   10.30    2.50
   0   8   1   15.40    3.40
   0   8   1   10.60    2.90
   0   8   1    9.30    3.00
   0   8   1   14.30    3.00
   0   8   1   13.50    2.90
  -1  -8  -1   47.50    4.70
  -1  -8  -1   50.69    2.90
  -1  -8  -1   49.99    4.40
  -1  -8  -1   50.09    4.50
  -1  -8  -1   55.19    4.50
  -1  -8  -1   52.29    4.80
  -1  -8  -1   46.00    3.70
   1   8   1   48.00    4.60
   1   8   1   48.00    4.40
   1   8   1   50.79    4.50
   1   8   1   55.69    4.90
   1   8   1   50.29    4.30
   1   8   1   48.60    4.20
  -2  -8  -1  195.48    7.90
  -2  -8  -1  187.68    6.40
  -2  -8  -1  183.28    7.60
  -2  -8  -1  184.58    7.70
  -2  -8  -1  183.88    6.40
  -2  -8  -1  200.28    8.00
  -2  -8  -1  181.88    7.80
   2   8   1  193.88    7.70
   2   8   1  195.48    8.10
   2   8   1  190.68    7.40
   2   8   1  191.48    7.80
   2   8   1  186.68    7.70
   2   8   1  192.28    7.60
  -3  -8  -1  100.69    6.00
  -3  -8  -1  107.49    5.80
  -3  -8  -1  100.39    4.80
  -3  -8  -1  100.49    4.10
  -3  -8  -1  104.69    5.80
  -3  -8  -1  101.09    5.90
  -3  -8  -1  105.19    5.90
   3   8   1  104.99    6.10
   3   8   1  103.79    5.20
   3   8   1  103.99    5.70
   3   8   1   94.69    6.00
   3   8   1  104.69    5.80
   3   8   1   89.29    5.50
  -4  -8  -1   67.89    5.50
  -4  -8  -1   73.99    2.90
  -4  -8  -1   66.69    4.40
  -4  -8  -1   70.09    5.30
  -4  -8  -1   74.29    5.10
  -4  -8  -1   76.79    2.90
  -4  -8  -1   76.29    5.30
  -4  -8  -1   80.09    5.40
   4   8   1   71.69    5.00
   4   8   1   77.29    4.40
   4   8   1   82.59    5.20
   4   8   1   75.09    5.10
   4   8   1   81.89    5.50
   4   8   1   74.99    5.70
  -5  -8  -1    4.30    2.70
  -5  -8  -1    3.00    3.00
  -5  -8  -1    2.80    2.70
  -5  -8  -1    3.10    2.70
  -5  -8  -1    5.80    2.80
  -5  -8  -1   10.00    3.00
   5   8   1    9.90    2.40
   5   8   1    4.10    2.80
   5   8   1    3.40    3.00
   5   8   1    4.70    3.20
   5   8   1    4.80    2.80
   5   8   1    4.40    2.70
  -6  -8  -1   14.80    3.30
  -6  -8  -1   16.70    3.60
  -6  -8  -1   12.50    3.70
  -6  -8  -1   13.60    3.60
  -6  -8  -1    6.90    3.00
   6   8   1   12.70    3.50
   6   8   1   15.50    3.50
   6   8   1   15.30    2.30
  -7  -8  -1   63.39    6.20
  -7  -8  -1   53.19    5.30
  -7  -8  -1   56.69    5.40
  -7  -8  -1   52.59    5.50
  -7  -8  -1   62.89    5.00
   7   8   1   55.89    5.40
   7   8   1   62.09    5.70
   7   8   1   52.29    2.80
  -8  -8  -1    5.80    3.80
  -8  -8  -1    4.20    3.80
  -8  -8  -1   14.70    3.90
   8   8   1   10.00    3.60
   8   8   1   15.90    3.60
  -9  -8  -1    5.40    3.10
  -9  -8  -1    3.60    3.20
  -9  -8  -1   -0.10    2.90
   9   8   1   -5.30    2.80
   9   8   1   -4.80    2.90
 -10  -8  -1    5.70    3.40
 -10  -8  -1   11.50    4.00
 -10  -8  -1    2.80    3.10
  10   8   1    8.30    3.30
   8  -9  -1    2.30    3.50
   8  -9  -1    9.20    4.60
   8  -9  -1    5.00    2.80
  -8   9   1   14.90    4.90
  -8   9   1    4.20    2.80
  -8   9   1    5.10    2.90
  -8   9   1    5.10    2.70
   7  -9  -1   71.49    7.80
   7  -9  -1   80.99    7.10
   7  -9  -1   64.89    4.00
  -7   9   1   76.09    5.30
  -7   9   1   57.69    6.90
  -7   9   1   71.69    5.40
  -7   9   1   62.39    5.30
   6  -9  -1   44.80    4.70
   6  -9  -1   42.30    5.60
   6  -9  -1   48.70    3.20
   6  -9  -1   51.49    6.10
  -6   9   1   31.80    5.50
  -6   9   1   48.20    4.80
  -6   9   1   56.69    5.20
   5  -9  -1   22.00    4.70
   5  -9  -1   21.30    2.40
   5  -9  -1   13.80    3.50
   5  -9  -1   18.90    4.10
  -5   9   1   23.10    3.70
  -5   9   1    8.60    3.80
  -5   9   1   16.20    3.30
  -5   9   1   13.30    3.10
   4  -9  -1   21.40    4.20
   4  -9  -1   27.70    4.30
   4  -9  -1   17.40    3.70
   4  -9  -1   19.40    2.10
  -4   9   1   12.90    3.60
  -4   9   1   19.90    3.60
  -4   9   1   30.10    4.90
  -4   9   1   23.90    3.70
  -4   9   1   26.20    3.40
   3  -9  -1   -0.40    2.90
   3  -9  -1    1.10    1.30
   3  -9  -1   -1.50    2.40
   3  -9  -1   -1.80    2.70
  -3   9   1   -1.10    2.80
  -3   9   1    2.30    2.80
  -3   9   1    2.10    3.00
  -3   9   1    2.80    2.90
  -3   9   1    4.30    2.80
  -3   9   1    1.40    2.90
   2  -9  -1   14.70    3.10
   2  -9  -1   17.40    4.00
   2  -9  -1   17.40    1.70
   2  -9  -1   18.60    4.10
  -2   9   1   12.50    3.10
  -2   9   1   16.30    3.40
  -2   9   1   20.30    3.60
  -2   9   1   14.00    3.80
  -2   9   1   14.40    3.10
   1  -9  -1    1.40    3.20
   1  -9  -1    3.80    2.80
   1  -9  -1    4.20    2.90
   1  -9  -1    1.30    1.30
   1  -9  -1    2.50    3.00
   1  -9  -1    3.60    2.90
  -1   9   1    1.10    3.00
  -1   9   1    2.30    2.60
  -1   9   1    3.50    2.80
  -1   9   1    4.30    2.90
  -1   9   1    2.70    3.10
   0  -9  -1   35.30    2.50
   0  -9  -1   36.40    4.50
   0  -9  -1   26.60    3.60
   0  -9  -1   38.40    4.20
   0  -9  -1   29.10    3.90
   0  -9  -1   29.90    4.50
   0   9   1   35.60    4.00
   0   9   1   38.50    4.40
   0   9   1   31.40    4.10
   0   9   1   40.50    4.60
   0   9   1   37.10    4.00
   0   9   1   37.20    4.40
  -1  -9  -1  299.57   10.80
  -1  -9  -1  292.97    8.70
  -1  -9  -1  279.17   10.50
  -1  -9  -1  306.97   10.90
  -1  -9  -1  295.77    9.60
  -1  -9  -1  282.57   10.40
   1   9   1  306.07   11.00
   1   9   1  293.57   10.40
   1   9   1  283.17   10.60
   1   9   1  287.17   10.50
   1   9   1  282.47   10.50
   1   9   1  302.57   10.60
  -2  -9  -1   11.20    3.10
  -2  -9  -1   18.00    2.50
  -2  -9  -1   12.80    3.30
  -2  -9  -1   14.90    2.50
  -2  -9  -1   16.90    4.30
  -2  -9  -1   15.40    3.50
   2   9   1   17.90    3.40
   2   9   1   17.80    3.40
   2   9   1   18.10    3.20
   2   9   1   23.10    4.10
   2   9   1    9.10    3.10
   2   9   1   19.00    3.90
  -3  -9  -1   14.90    3.30
  -3  -9  -1    9.60    3.00
  -3  -9  -1   14.80    4.20
  -3  -9  -1    8.50    1.90
  -3  -9  -1   13.90    3.50
  -3  -9  -1   11.50    2.60
   3   9   1   17.90    3.50
   3   9   1   13.00    3.40
   3   9   1    9.20    2.90
   3   9   1    8.40    3.10
   3   9   1   11.80    2.90
   3   9   1   12.80    3.70
  -4  -9  -1    5.20    1.40
  -4  -9  -1    5.60    1.40
  -4  -9  -1    8.60    2.80
  -4  -9  -1    6.60    3.20
  -4  -9  -1    7.00    3.90
  -4  -9  -1    5.40    2.70
  -4  -9  -1    4.80    3.00
   4   9   1    3.50    4.00
   4   9   1    6.00    3.30
   4   9   1    7.80    2.90
   4   9   1   11.70    3.60
   4   9   1    9.00    3.10
   4   9   1    7.00    3.70
  -5  -9  -1    0.40    2.50
  -5  -9  -1    2.10    3.30
  -5  -9  -1    0.00    3.50
  -5  -9  -1   -0.40    2.90
  -5  -9  -1   -1.10    2.70
   5   9   1    1.80    2.40
   5   9   1    1.40    3.20
   5   9   1   -2.60    3.00
   5   9   1    0.20    3.20
  -6  -9  -1   38.10    4.40
  -6  -9  -1   34.50    4.30
  -6  -9  -1   27.40    4.30
  -6  -9  -1   26.40    4.30
   6   9   1   41.10    3.50
   6   9   1   31.30    4.40
   6   9   1   36.50    4.40
  -7  -9  -1   29.60    4.10
  -7  -9  -1   35.30    5.00
  -7  -9  -1   41.00    5.10
  -7  -9  -1   36.00    4.80
  -7  -9  -1   27.00    4.20
   7   9   1   31.50    4.60
   7   9   1   35.20    2.90
   7   9   1   33.10    4.50
  -8  -9  -1    0.10    3.00
  -8  -9  -1   -2.00    3.40
  -8  -9  -1    4.50    3.60
   8   9   1   -2.40    3.20
   8   9   1    1.90    3.40
  -9  -9  -1   -0.90    2.70
  -9  -9  -1   -3.10    2.90
   9   9   1    3.20    3.40
 -10  -9  -1    3.50    3.00
 -10  -9  -1    2.50    3.30
  10   9   1   -0.30    3.00
   7 -10  -1   18.60    5.20
   7 -10  -1   25.40    4.80
  -7  10   1   20.90    3.60
  -7  10   1    9.10    4.30
  -7  10   1   16.90    3.50
  -7  10   1   16.40    3.60
   6 -10  -1   12.90    5.00
   6 -10  -1   12.80    4.00
  -6  10   1   12.80    3.70
  -6  10   1    5.20    4.40
  -6  10   1    8.30    3.50
  -6  10   1   16.50    3.80
   5 -10  -1    5.80    4.00
   5 -10  -1    0.60    3.30
   5 -10  -1    0.00    3.50
  -5  10   1    1.30    4.50
  -5  10   1    3.80    3.20
  -5  10   1    0.50    2.80
  -5  10   1    4.40    3.00
   4 -10  -1    0.90    3.70
   4 -10  -1    1.30    3.40
   4 -10  -1    4.20    3.30
  -4  10   1    1.00    3.70
  -4  10   1    0.00    3.10
  -4  10   1   -3.10    3.60
  -4  10   1    3.40    3.10
   3 -10  -1    2.50    3.40
   3 -10  -1    6.10    3.20
   3 -10  -1    4.50    3.60
   3 -10  -1    5.60    2.00
  -3  10   1   -2.30    3.10
  -3  10   1    1.40    2.90
  -3  10   1    1.90    3.10
  -3  10   1   -0.60    3.00
   2 -10  -1    5.70    3.20
   2 -10  -1    1.00    1.20
   2 -10  -1    1.90    3.20
   2 -10  -1   -1.90    3.30
  -2  10   1    4.60    3.40
  -2  10   1    2.30    3.20
  -2  10   1    1.50    2.50
  -2  10   1    3.80    3.60
   1 -10  -1    6.00    3.30
   1 -10  -1    1.20    3.70
   1 -10  -1    2.80    1.50
  -1  10   1    7.30    3.60
  -1  10   1    9.40    3.40
  -1  10   1    6.40    3.50
  -1  10   1    6.10    3.90
   0 -10  -1    5.90    2.90
   0 -10  -1    0.90    3.00
   0 -10  -1   11.20    1.90
   0 -10  -1    7.30    4.10
   0 -10  -1   11.50    3.70
   0 -10  -1    5.60    3.20
   0  10   1    4.40    3.70
   0  10   1    5.30    3.60
   0  10   1    1.20    5.30
   0  10   1    5.70    3.20
   0  10   1   11.00    3.50
  -1 -10  -1   76.69    3.90
  -1 -10  -1   78.59    6.20
  -1 -10  -1   79.69    6.30
  -1 -10  -1   78.29    6.20
  -1 -10  -1   82.49    6.40
  -1 -10  -1   81.99    5.10
   1  10   1   82.89    6.10
   1  10   1   64.69    8.70
   1  10   1   81.39    6.10
   1  10   1   86.09    6.40
   1  10   1   76.29    6.00
  -2 -10  -1   36.00    4.50
  -2 -10  -1   36.50    4.40
  -2 -10  -1   45.10    3.50
  -2 -10  -1   39.50    5.00
  -2 -10  -1   42.90    4.00
  -2 -10  -1   29.10    4.10
   2  10   1   46.90    4.90
   2  10   1   31.80    4.10
   2  10   1   29.20    4.50
  -3 -10  -1    0.80    2.30
  -3 -10  -1    1.80    3.00
  -3 -10  -1   -0.60    1.70
  -3 -10  -1    6.10    3.40
  -3 -10  -1   -0.30    2.80
  -3 -10  -1   -1.50    3.60
   3  10   1    3.30    3.10
   3  10   1   -3.50    3.00
   3  10   1   -0.60    3.30
   3  10   1    2.80    3.00
  -4 -10  -1   20.00    2.20
  -4 -10  -1   19.80    4.10
  -4 -10  -1   15.40    3.10
  -4 -10  -1   12.90    3.60
  -4 -10  -1   21.30    1.90
  -4 -10  -1   26.10    4.40
  -4 -10  -1   18.80    3.70
   4  10   1   19.00    3.40
   4  10   1   17.30    3.90
   4  10   1   17.60    4.20
   4  10   1   19.60    3.70
  -5 -10  -1    4.90    3.70
  -5 -10  -1    2.50    3.00
  -5 -10  -1    6.10    3.10
  -5 -10  -1    9.10    3.60
  -5 -10  -1    4.60    3.70
   5  10   1    4.60    2.90
   5  10   1    7.30    4.00
   5  10   1    4.30    3.30
  -6 -10  -1   29.60    4.70
  -6 -10  -1    9.60    3.60
  -6 -10  -1   28.20    4.70
  -6 -10  -1   16.50    4.30
  -6 -10  -1   17.10    3.80
   6  10   1   12.50    3.80
   6  10   1   19.40    3.20
   6  10   1   21.40    4.50
  -7 -10  -1   26.60    4.90
  -7 -10  -1   35.20    5.10
  -7 -10  -1   27.20    4.10
  -7 -10  -1   25.20    4.60
  -7 -10  -1   20.50    4.10
   7  10   1   44.20    5.40
   7  10   1   33.30    3.20
   7  10   1   30.00    5.00
  -8 -10  -1   -2.80    3.20
  -8 -10  -1    1.90    3.20
   8  10   1   -3.10    3.00
   8  10   1    1.10    3.50
  -9 -10  -1    6.60    3.60
   9  10   1    0.80    3.30
   6 -11  -1    8.30    3.70
   6 -11  -1    6.60    4.10
  -6  11   1    7.10    3.40
  -6  11   1    0.90    4.70
  -6  11   1    1.70    3.40
   5 -11  -1   -1.20    3.80
   5 -11  -1   -0.40    3.40
  -5  11   1   -0.60    4.60
  -5  11   1   -2.50    3.10
  -5  11   1   -3.00    4.20
  -5  11   1   -6.20    3.10
   4 -11  -1   23.20    5.10
   4 -11  -1    9.10    3.80
   4 -11  -1   13.60    3.60
  -4  11   1    8.90    4.60
  -4  11   1   24.10    4.60
   3 -11  -1    5.00    3.20
   3 -11  -1    6.10    3.90
   3 -11  -1    3.00    3.30
  -3  11   1    1.80    3.30
  -3  11   1    1.40    3.20
  -3  11   1    2.30    4.30
  -3  11   1   -0.60    3.30
   2 -11  -1   -0.20    3.50
   2 -11  -1   -1.20    2.80
   2 -11  -1    0.70    3.70
  -2  11   1    7.10    4.40
  -2  11   1    0.90    3.50
  -2  11   1    0.80    3.10
  -2  11   1    3.00    2.70
   1 -11  -1   21.60    4.20
   1 -11  -1   27.20    4.80
   1 -11  -1   47.90    5.50
  -1  11   1   38.70    4.80
  -1  11   1   46.60    5.40
  -1  11   1   42.70    5.50
  -1  11   1   29.70    4.00
   0 -11  -1    3.10    3.30
   0 -11  -1   -0.50    1.40
   0 -11  -1   -3.30    3.20
   0 -11  -1   -4.40    3.60
   0  11   1    1.80    2.80
   0  11   1    3.40    3.30
   0  11   1   -0.40    3.50
   0  11   1    1.00    3.60
  -1 -11  -1   30.40    2.80
  -1 -11  -1   35.00    4.80
  -1 -11  -1   32.00    3.70
  -1 -11  -1   23.20    4.80
  -1 -11  -1   43.30    5.10
   1  11   1   42.70    5.70
   1  11   1   23.40    3.90
   1  11   1   29.10    4.60
   1  11   1   38.50    5.10
  -2 -11  -1   -0.20    2.30
  -2 -11  -1    3.80    3.60
  -2 -11  -1    2.50    3.20
  -2 -11  -1   -0.90    2.10
  -2 -11  -1    2.60    3.20
  -2 -11  -1   -1.90    3.90
   2  11   1    3.70    3.80
   2  11   1    2.00    3.00
   2  11   1   -4.20    3.10
   2  11   1    0.20    3.40
  -3 -11  -1   11.80    3.10
  -3 -11  -1   20.60    5.00
  -3 -11  -1   12.20    2.30
  -3 -11  -1   19.40    3.90
  -3 -11  -1   15.00    3.70
  -3 -11  -1   15.50    4.20
   3  11   1   10.00    3.60
   3  11   1   10.10    4.20
   3  11   1   16.70    4.40
   3  11   1   10.30    3.90
  -4 -11  -1  125.49    4.50
  -4 -11  -1  137.29    8.80
  -4 -11  -1  134.39    4.60
  -4 -11  -1  134.99    7.90
  -4 -11  -1  131.19    7.60
  -4 -11  -1  133.99    6.50
  -4 -11  -1  119.59    7.90
   4  11   1  137.39    8.70
   4  11   1  122.19    7.10
   4  11   1  143.19    8.50
  -5 -11  -1   20.00    3.90
  -5 -11  -1   29.90    4.30
  -5 -11  -1   30.20    5.00
  -5 -11  -1   34.60    5.20
  -5 -11  -1   33.30    4.90
   5  11   1   25.30    4.10
   5  11   1   34.10    4.80
   5  11   1   28.30    4.90
  -6 -11  -1    9.50    4.00
  -6 -11  -1    4.60    3.60
  -6 -11  -1    3.80    4.20
  -6 -11  -1   11.60    3.70
   6  11   1    9.00    4.30
   6  11   1    4.10    3.90
   6  11   1   10.30    3.20
  -7 -11  -1    1.20    3.20
  -7 -11  -1    0.60    3.60
  -7 -11  -1   -1.00    3.40
  -7 -11  -1    2.20    4.20
   7  11   1    7.90    3.90
   7  11   1    8.50    4.40
   7  11   1    3.00    2.40
  -8 -11  -1   -3.00    2.90
   8  11   1    3.60    4.00
   4 -12  -1    1.80    3.30
   4 -12  -1   -2.90    3.70
  -4  12   1   -0.90    3.30
  -4  12   1    1.30    4.80
  -4  12   1   -3.60    3.10
   3 -12  -1   -2.00    2.90
   3 -12  -1   -1.20    3.70
  -3  12   1    1.90    3.80
  -3  12   1   -1.60    4.40
  -3  12   1    0.10    3.60
   2 -12  -1    6.50    3.10
   2 -12  -1   11.80    4.40
   2 -12  -1    4.20    4.10
  -2  12   1    5.40    3.90
  -2  12   1    4.20    3.90
  -2  12   1    6.80    4.70
   1 -12  -1    3.90    3.40
   1 -12  -1    4.90    3.90
   1 -12  -1    0.30    4.40
  -1  12   1   -4.20    3.50
  -1  12   1    0.20    3.40
  -1  12   1    0.80    3.80
   0 -12  -1    9.10    4.50
   0 -12  -1   11.00    3.70
   0 -12  -1    7.50    3.60
   0  12   1    9.90    4.80
   0  12   1    6.30    4.20
   0  12   1   15.90    4.10
   0  12   1   13.20    4.20
  -1 -12  -1    0.40    2.00
  -1 -12  -1   -6.00    2.60
  -1 -12  -1    3.00    3.40
  -1 -12  -1    2.50    4.30
   1  12   1   -5.20    3.60
   1  12   1   -8.80    3.20
   1  12   1    0.90    3.40
  -2 -12  -1   15.20    3.90
  -2 -12  -1    1.60    4.00
  -2 -12  -1    4.90    2.40
  -2 -12  -1    9.10    3.20
  -2 -12  -1    8.60    3.50
   2  12   1    3.50    4.80
   2  12   1    6.20    4.20
   2  12   1    6.00    3.70
   2  12   1    8.80    3.90
  -3 -12  -1   66.69    4.70
  -3 -12  -1   63.99    6.50
  -3 -12  -1   59.19    6.90
  -3 -12  -1   58.09    6.50
   3  12   1   65.89    7.00
   3  12   1   69.19    7.10
  -4 -12  -1   14.90    4.70
  -4 -12  -1   20.40    4.10
  -4 -12  -1   23.00    2.30
  -4 -12  -1   24.10    3.80
  -4 -12  -1   23.00    4.70
   4  12   1   16.70    4.30
   4  12   1   10.70    4.00
   4  12   1   22.10    5.00
  -5 -12  -1   -3.20    3.90
  -5 -12  -1   -0.90    3.30
  -5 -12  -1   -0.30    3.40
  -5 -12  -1    1.50    3.40
   5  12   1   -0.30    3.20
   5  12   1   -3.40    3.20
   5  12   1    0.90    4.30
  -6 -12  -1   22.70    4.40
  -6 -12  -1   16.70    4.20
  -6 -12  -1   16.20    4.10
  -6 -12  -1   27.10    5.50
   6  12   1   17.60    4.70
   6  12   1   11.00    3.70
   6  12   1   23.30    5.00
   1 -13  -1    4.60    4.10
   1 -13  -1    1.70    3.30
  -1  13   1    5.00    4.10
  -1  13   1    2.40    4.00
  -1  13   1    1.50    3.90
   0 -13  -1   12.20    5.30
   0 -13  -1    8.00    3.80
   0 -13  -1    9.10    3.40
   0  13   1    5.50    4.90
   0  13   1    9.40    4.20
   0  13   1    3.90    3.90
  -1 -13  -1   11.40    4.60
  -1 -13  -1   21.60    4.70
  -1 -13  -1   26.70    4.80
   1  13   1   11.80    4.80
   1  13   1   29.20    4.90
   1  13   1   18.40    4.30
  -2 -13  -1    4.50    3.50
  -2 -13  -1   20.10    5.10
  -2 -13  -1    0.70    3.10
   2  13   1    9.30    4.10
   2  13   1   13.20    4.50
   2  13   1    8.80    4.60
  -3 -13  -1    0.20    2.20
  -3 -13  -1   -1.60    2.40
  -3 -13  -1    0.00    3.40
  -3 -13  -1    2.00    3.10
  -3 -13  -1    2.60    4.80
   3  13   1   -1.80    3.90
   3  13   1   10.40    4.30
   3  13   1    7.50    4.50
   2  12  -2    0.90    4.10
   2  12  -2    4.40    4.40
   2  12  -2    1.60    4.20
  -2 -12   2    3.80    3.60
  -2 -12   2   -1.40    2.70
  -2 -12   2    1.50    3.30
  -2 -12   2   -7.90    4.50
   1  12  -2   -1.70    3.70
   1  12  -2    1.80    3.90
   1  12  -2   -2.00    3.70
  -1 -12   2    1.40    2.80
  -1 -12   2    1.80    3.80
  -1 -12   2    0.60    3.00
  -1 -12   2    4.30    4.30
   0  12  -2    3.90    4.30
   0  12  -2    7.10    4.00
   0  12  -2   16.70    5.30
   0 -12   2    6.90    4.10
   0 -12   2    6.70    3.20
   0 -12   2   20.20    4.90
   0 -12   2   10.90    3.40
  -1  12  -2    4.20    3.70
  -1  12  -2   -0.30    4.20
  -1  12  -2    0.70    4.00
   1 -12   2    3.00    2.80
   1 -12   2    5.00    3.20
   1 -12   2    2.70    4.20
   1 -12   2    3.20    3.60
   5  11  -2   16.90    4.20
   5  11  -2   16.90    4.80
  -5 -11   2    8.50    4.00
  -5 -11   2   14.50    4.40
  -5 -11   2   25.00    4.00
  -5 -11   2   21.80    4.80
   4  11  -2    1.30    3.80
   4  11  -2   -1.00    3.80
   4  11  -2    8.20    4.30
  -4 -11   2   10.00    4.50
  -4 -11   2    9.20    4.00
  -4 -11   2    9.40    3.10
  -4 -11   2    6.80    4.40
   3  11  -2   -0.50    3.30
   3  11  -2    0.60    4.30
   3  11  -2   -3.90    3.00
  -3 -11   2   -3.30    3.40
  -3 -11   2    1.50    2.50
  -3 -11   2   -0.90    3.30
  -3 -11   2   -3.20    3.80
   2  11  -2    0.60    4.00
   2  11  -2   -0.30    3.60
   2  11  -2    6.60    3.90
  -2 -11   2    0.80    3.10
  -2 -11   2    0.30    2.60
  -2 -11   2   -2.00    3.90
  -2 -11   2   -3.50    3.30
   1  11  -2   -0.80    3.50
   1  11  -2   -3.90    3.60
   1  11  -2    2.90    3.90
  -1 -11   2   -3.80    2.70
  -1 -11   2    2.90    3.70
  -1 -11   2    0.70    2.90
  -1 -11   2   -2.40    4.30
   0  11  -2    6.90    3.50
   0  11  -2   10.50    4.40
   0  11  -2    2.20    4.50
   0 -11   2    7.90    3.20
   0 -11   2    7.80    4.70
   0 -11   2    3.10    3.70
  -1  11  -2    2.70    4.00
  -1  11  -2    8.60    3.20
  -1  11  -2   -0.50    3.30
  -1  11  -2   -2.00    3.50
   1 -11   2    1.30    2.90
   1 -11   2   -5.10    4.20
   1 -11   2   -0.30    3.20
   1 -11   2   -3.70    2.80
  -2  11  -2    4.60    3.70
  -2  11  -2    1.00    3.00
  -2  11  -2    1.60    3.70
  -2  11  -2    2.20    4.00
   2 -11   2    3.00    3.40
   2 -11   2   -1.10    3.00
   2 -11   2    1.60    2.80
   2 -11   2    0.50    4.50
  -3  11  -2   12.90    3.60
  -3  11  -2    9.40    3.80
  -3  11  -2   -0.20    3.90
  -3  11  -2    6.60    3.90
   3 -11   2    7.70    4.50
   3 -11   2    7.70    4.00
   3 -11   2    6.00    3.50
   3 -11   2    8.20    3.00
  -4  11  -2   -6.50    3.30
  -4  11  -2   -2.10    3.40
  -4  11  -2    0.60    3.30
  -4  11  -2   12.40    5.20
   4 -11   2    0.70    3.20
   4 -11   2   -0.60    2.50
   4 -11   2    0.40    3.70
   5 -11   2    2.20    2.70
   7  10  -2    8.20    4.30
   7  10  -2    1.20    2.90
  -7 -10   2    3.40    2.90
  -7 -10   2    3.80    4.00
  -7 -10   2    3.00    3.70
  -7 -10   2    2.10    4.20
   6  10  -2   23.60    4.00
   6  10  -2   12.60    4.40
  -6 -10   2   22.00    5.10
  -6 -10   2   22.50    3.50
  -6 -10   2   14.40    4.50
  -6 -10   2   16.40    4.50
   5  10  -2   -1.30    2.90
   5  10  -2    0.50    3.10
   5  10  -2    0.90    3.90
  -5 -10   2    4.20    3.80
  -5 -10   2    5.70    3.70
  -5 -10   2    3.50    2.90
  -5 -10   2    7.80    3.70
   4  10  -2   -2.50    3.70
   4  10  -2    1.90    3.50
   4  10  -2    3.90    3.10
  -4 -10   2    1.10    3.20
  -4 -10   2   -0.40    3.50
  -4 -10   2    8.50    4.00
  -4 -10   2    5.20    4.30
  -4 -10   2   -1.00    2.60
   3  10  -2    2.40    3.30
   3  10  -2    7.30    4.10
   3  10  -2    1.50    3.80
  -3 -10   2   -4.20    3.00
  -3 -10   2    1.40    4.10
  -3 -10   2    0.10    1.20
  -3 -10   2    3.40    2.70
  -3 -10   2   -1.00    2.90
  -3 -10   2    1.40    3.40
   2  10  -2   -2.00    3.10
   2  10  -2    0.50    3.40
   2  10  -2    6.40    3.90
  -2 -10   2   -0.20    3.60
  -2 -10   2    4.80    2.00
  -2 -10   2    6.40    2.80
  -2 -10   2    3.20    3.00
  -2 -10   2    6.70    3.50
  -2 -10   2    1.60    3.30
   1  10  -2    6.40    3.70
   1  10  -2    7.30    3.90
   1  10  -2    3.10    3.20
   1  10  -2    0.60    3.10
  -1 -10   2    0.60    3.20
  -1 -10   2    2.40    2.90
  -1 -10   2    0.40    3.30
  -1 -10   2    1.70    2.40
  -1 -10   2   -3.30    2.50
  -1 -10   2   -3.20    3.60
   0  10  -2   71.59    6.80
   0  10  -2   82.29    6.60
   0  10  -2   92.99    5.50
   0  10  -2   77.49    6.80
   0  10  -2   86.19    7.30
   0 -10   2   84.59    6.80
   0 -10   2   96.39    6.30
   0 -10   2   75.49    5.30
   0 -10   2   84.09    6.70
   0 -10   2   89.59    7.20
  -1  10  -2   17.10    3.80
  -1  10  -2   23.60    4.60
  -1  10  -2   21.50    4.40
  -1  10  -2   27.10    5.00
  -1  10  -2   24.80    3.40
   1 -10   2   38.10    5.50
   1 -10   2   30.70    4.00
   1 -10   2   22.10    5.20
   1 -10   2   27.60    3.70
  -2  10  -2    2.00    3.40
  -2  10  -2   -2.90    2.70
  -2  10  -2    4.70    3.90
  -2  10  -2    4.60    4.20
  -2  10  -2   -2.50    2.60
   2 -10   2   -1.00    4.20
   2 -10   2   -4.00    3.00
   2 -10   2   -2.40    2.40
   2 -10   2   -3.60    2.80
  -3  10  -2    0.90    4.30
  -3  10  -2   -3.00    3.40
  -3  10  -2    0.00    2.90
  -3  10  -2    3.60    3.70
  -3  10  -2   -2.90    2.50
   3 -10   2   -2.30    3.50
   3 -10   2    1.30    2.60
   3 -10   2    0.30    2.90
   3 -10   2    4.40    3.80
  -4  10  -2    3.90    2.90
  -4  10  -2    1.70    3.30
  -4  10  -2    2.90    4.10
  -4  10  -2    5.00    3.30
  -4  10  -2    3.40    3.70
   4 -10   2    5.10    3.70
   4 -10   2   -0.30    4.10
   4 -10   2   10.40    4.40
   4 -10   2    1.90    2.70
  -5  10  -2   16.30    3.90
  -5  10  -2   28.00    6.10
  -5  10  -2   27.90    4.00
  -5  10  -2   25.70    4.70
   5 -10   2   25.20    4.90
   5 -10   2   21.00    4.80
   5 -10   2   18.00    4.20
   5 -10   2   22.80    3.70
  -6  10  -2   17.10    3.40
  -6  10  -2   13.60    4.00
  -6  10  -2   15.30    4.20
  -6  10  -2   10.30    4.60
   6 -10   2   12.70    4.20
   6 -10   2   20.90    3.40
   6 -10   2    8.30    4.10
   8   9  -2   12.60    3.50
   8   9  -2    4.50    3.80
  -8  -9   2   16.70    5.00
  -8  -9   2   10.40    3.20
  -8  -9   2   11.20    3.90
  -8  -9   2    8.20    4.10
   7   9  -2    2.80    2.80
   7   9  -2    2.00    4.00
  -7  -9   2    7.10    4.00
  -7  -9   2   -1.10    3.90
  -7  -9   2    1.10    3.50
  -7  -9   2    2.90    2.70
   6   9  -2   26.60    4.20
   6   9  -2   42.80    4.60
   6   9  -2   25.80    4.60
  -6  -9   2   32.20    4.10
  -6  -9   2   31.60    4.30
  -6  -9   2   35.40    4.90
  -6  -9   2   39.10    5.80
  -6  -9   2   34.90    5.00
   5   9  -2   -0.20    3.60
   5   9  -2   -2.00    2.90
   5   9  -2   -0.60    3.30
  -5  -9   2    0.10    2.60
  -5  -9   2    2.90    3.70
  -5  -9   2   -1.30    3.20
  -5  -9   2    4.80    4.00
  -5  -9   2    2.20    3.10
   4   9  -2    1.70    3.10
   4   9  -2   -2.20    3.50
   4   9  -2    4.50    2.80
   4   9  -2    4.30    3.30
  -4  -9   2    1.80    3.40
  -4  -9   2    4.50    2.60
  -4  -9   2    2.40    3.30
  -4  -9   2    0.40    3.40
  -4  -9   2    1.20    3.70
   3   9  -2   -2.90    3.10
   3   9  -2   -0.40    3.60
   3   9  -2    3.70    3.60
   3   9  -2    1.50    2.50
  -3  -9   2   -2.60    2.60
  -3  -9   2   -3.90    3.40
  -3  -9   2    2.50    1.30
  -3  -9   2    4.70    3.60
  -3  -9   2   -2.80    2.60
  -3  -9   2   -0.70    2.20
   2   9  -2    0.00    2.90
   2   9  -2    1.20    3.30
   2   9  -2    2.40    2.30
   2   9  -2    1.60    3.40
   2   9  -2   -5.80    3.20
  -2  -9   2    3.10    2.80
  -2  -9   2   -0.80    3.00
  -2  -9   2   -0.60    3.80
  -2  -9   2   -2.10    2.40
  -2  -9   2   -0.50    1.80
  -2  -9   2    1.00    3.00
   1   9  -2  152.48    7.90
   1   9  -2  161.58    6.50
   1   9  -2  170.08    8.70
   1   9  -2  162.08    8.40
   1   9  -2  154.28    7.70
  -1  -9   2  169.08    8.20
  -1  -9   2  158.88    6.50
  -1  -9   2  173.78    7.60
  -1  -9   2  149.29    7.70
  -1  -9   2  173.88    8.80
  -1  -9   2  157.48    7.10
   0   9  -2   49.30    5.50
   0   9  -2   48.30    5.30
   0   9  -2   59.99    5.70
   0   9  -2   49.80    4.40
   0   9  -2   56.19    6.10
   0  -9   2   53.39    5.10
   0  -9   2   46.60    4.20
   0  -9   2   46.80    5.30
   0  -9   2   52.69    4.60
   0  -9   2   49.00    5.90
   0  -9   2   45.90    5.20
  -1   9  -2    7.20    2.90
  -1   9  -2   12.40    3.90
  -1   9  -2    3.40    2.80
  -1   9  -2    9.30    4.00
  -1   9  -2    7.90    3.80
   1  -9   2    9.20    3.50
   1  -9   2    7.80    3.20
   1  -9   2    3.70    2.60
   1  -9   2    7.40    3.00
   1  -9   2    0.80    3.10
   1  -9   2    7.60    3.80
  -2   9  -2    8.30    3.70
  -2   9  -2   11.50    3.10
  -2   9  -2   11.90    3.20
  -2   9  -2   10.00    3.80
  -2   9  -2    9.40    3.60
   2  -9   2    8.60    4.20
   2  -9   2   14.80    3.60
   2  -9   2   10.50    2.70
   2  -9   2    7.30    4.00
   2  -9   2   13.20    3.70
  -3   9  -2   16.70    4.00
  -3   9  -2   12.70    3.10
  -3   9  -2   13.50    3.60
  -3   9  -2   13.00    3.40
  -3   9  -2    6.70    3.70
   3  -9   2   10.10    4.00
   3  -9   2   20.50    4.10
   3  -9   2   11.10    4.00
   3  -9   2   15.80    2.90
  -4   9  -2    0.80    3.00
  -4   9  -2    7.60    3.20
  -4   9  -2    0.50    3.10
  -4   9  -2    6.20    4.30
  -4   9  -2   -3.20    2.70
   4  -9   2   -0.40    2.90
   4  -9   2   -0.10    3.70
   4  -9   2    6.50    2.70
   4  -9   2   -1.80    3.10
  -5   9  -2   -1.00    2.70
  -5   9  -2   -0.20    3.20
  -5   9  -2   -6.00    3.50
  -5   9  -2   -3.80    3.10
  -5   9  -2    3.40    2.80
   5  -9   2    0.50    2.60
   5  -9   2   -1.90    3.10
   5  -9   2    3.50    3.40
   5  -9   2    0.00    3.30
  -6   9  -2   -3.00    3.10
  -6   9  -2    5.50    3.10
  -6   9  -2   -2.80    3.50
  -6   9  -2    0.30    2.50
  -6   9  -2    5.10    3.40
   6  -9   2    2.70    3.90
   6  -9   2   -3.90    3.50
   6  -9   2   -2.00    3.50
   6  -9   2   -2.20    2.70
  -7   9  -2    4.30    3.30
  -7   9  -2    3.00    2.40
  -7   9  -2   -1.40    3.40
  -7   9  -2    8.70    4.00
   7  -9   2    8.60    4.20
   7  -9   2    5.60    4.00
   7  -9   2    3.00    3.00
  -8   9  -2    2.50    2.20
  -8   9  -2   -5.20    3.80
  -8   9  -2    0.20    3.30
  -8   9  -2    4.20    3.30
   8  -9   2   -1.00    3.90
   8  -9   2    1.90    3.10
   8  -9   2   -2.40    3.60
   9   8  -2   19.60    4.20
  -9  -8   2   15.50    3.20
  -9  -8   2   20.10    5.30
   8   8  -2   88.49    7.30
   8   8  -2   93.89    4.50
  -8  -8   2   83.39    7.40
  -8  -8   2   97.99    6.60
  -8  -8   2   92.39    6.50
  -8  -8   2  103.29    6.60
   7   8  -2   35.20    5.20
   7   8  -2   31.60    4.30
   7   8  -2   31.60    3.70
  -7  -8   2   38.20    5.80
  -7  -8   2   38.50    4.50
  -7  -8   2   21.90    4.90
  -7  -8   2   33.70    4.30
  -7  -8   2   32.20    4.40
   6   8  -2    0.30    2.70
   6   8  -2    1.60    2.70
   6   8  -2    0.10    3.50
  -6  -8   2   -0.90    3.00
  -6  -8   2    0.90    3.80
  -6  -8   2   -1.80    3.70
  -6  -8   2    2.20    3.70
  -6  -8   2    1.90    2.50
   5   8  -2   10.50    3.10
   5   8  -2    5.70    2.60
   5   8  -2    9.20    3.20
   5   8  -2    7.30    3.70
  -5  -8   2   11.10    4.10
  -5  -8   2   11.30    3.60
  -5  -8   2   10.40    3.60
  -5  -8   2    6.50    3.30
  -5  -8   2    8.50    2.80
   4   8  -2    5.70    3.10
   4   8  -2    0.60    2.70
   4   8  -2    1.10    2.40
   4   8  -2    2.60    3.40
  -4  -8   2    2.70    3.40
  -4  -8   2    2.70    2.90
  -4  -8   2    6.30    2.70
  -4  -8   2    3.10    3.20
  -4  -8   2    1.90    2.90
   3   8  -2   10.40    3.80
   3   8  -2   12.30    2.60
   3   8  -2    1.90    3.30
   3   8  -2    5.80    2.90
   3   8  -2    6.60    2.90
  -3  -8   2    5.70    3.10
  -3  -8   2   16.50    4.00
  -3  -8   2    8.30    3.30
  -3  -8   2    8.60    2.50
  -3  -8   2    4.00    2.80
  -3  -8   2    5.80    1.40
   2   8  -2    4.40    3.00
   2   8  -2   11.50    3.40
   2   8  -2    1.90    2.30
   2   8  -2    7.70    3.00
   2   8  -2    5.60    1.80
   2   8  -2    2.80    3.30
  -2  -8   2    9.00    3.60
  -2  -8   2    6.70    1.90
  -2  -8   2    4.90    2.80
  -2  -8   2    4.30    3.30
  -2  -8   2    4.10    2.40
  -2  -8   2    2.40    2.80
   1   8  -2   51.49    5.10
   1   8  -2   57.89    5.10
   1   8  -2   45.70    4.20
   1   8  -2   50.19    3.80
   1   8  -2   58.29    5.00
   1   8  -2   53.19    4.80
  -1  -8   2   62.39    4.70
  -1  -8   2   54.09    4.30
  -1  -8   2   49.30    5.40
  -1  -8   2   53.59    5.20
  -1  -8   2   48.90    3.80
  -1  -8   2   44.20    4.80
   0   8  -2   57.49    4.30
   0   8  -2   59.19    5.30
   0   8  -2   57.59    5.40
   0   8  -2   62.29    5.60
   0   8  -2   58.09    5.10
   0  -8   2   59.79    4.50
   0  -8   2   56.49    4.20
   0  -8   2   60.29    5.50
   0  -8   2   63.39    4.90
   0  -8   2   51.89    5.80
   0  -8   2   61.69    5.90
  -1   8  -2   63.59    5.20
  -1   8  -2   63.29    5.50
  -1   8  -2   70.29    4.90
  -1   8  -2   68.79    5.50
  -1   8  -2   73.59    5.90
   1  -8   2   70.69    5.70
   1  -8   2   55.39    4.90
   1  -8   2   70.39    4.30
   1  -8   2   73.09    5.70
   1  -8   2   69.09    5.30
   1  -8   2   77.29    6.10
  -2   8  -2   -1.80    2.80
  -2   8  -2    3.10    2.70
  -2   8  -2    2.10    3.20
  -2   8  -2   -2.50    2.70
  -2   8  -2    0.90    2.80
   2  -8   2    4.60    3.20
   2  -8   2    4.50    2.70
   2  -8   2   -0.20    2.80
   2  -8   2    2.60    3.10
   2  -8   2    2.40    3.30
   2  -8   2   -0.60    2.10
   2  -8   2   -2.50    3.30
  -3   8  -2   12.10    3.30
  -3   8  -2   10.20    2.90
  -3   8  -2   15.80    3.70
  -3   8  -2   14.90    3.30
  -3   8  -2   13.30    3.80
   3  -8   2   10.10    3.20
   3  -8   2   12.80    3.90
   3  -8   2   10.50    3.20
   3  -8   2   11.90    3.40
   3  -8   2   10.60    2.50
   3  -8   2    8.00    2.90
  -4   8  -2    7.30    3.70
  -4   8  -2    2.00    2.80
  -4   8  -2    1.40    3.00
  -4   8  -2    4.70    3.00
  -4   8  -2    2.90    2.80
   4  -8   2    4.90    2.60
   4  -8   2    3.70    3.30
   4  -8   2    5.80    3.30
   4  -8   2   -0.60    2.70
   4  -8   2    8.10    3.50
  -5   8  -2   36.90    4.40
  -5   8  -2   26.30    3.60
  -5   8  -2   17.90    4.10
  -5   8  -2   20.80    4.10
  -5   8  -2   21.60    3.50
   5  -8   2   29.70    4.70
   5  -8   2   22.10    4.10
   5  -8   2   31.30    4.50
   5  -8   2   21.20    3.40
  -6   8  -2   29.40    4.20
  -6   8  -2   29.20    4.60
  -6   8  -2   32.40    3.60
  -6   8  -2   24.10    4.60
   6  -8   2   37.20    4.60
   6  -8   2   28.90    3.70
   6  -8   2   35.60    4.80
  -7   8  -2    0.30    3.40
  -7   8  -2    2.90    2.90
  -7   8  -2    2.60    3.80
  -7   8  -2    0.80    2.20
  -7   8  -2    5.20    3.10
   7  -8   2    4.90    3.40
   7  -8   2    4.90    3.00
   7  -8   2    4.50    4.10
   7  -8   2   10.60    4.40
  -8   8  -2   -5.20    4.00
  -8   8  -2   -5.40    2.70
  -8   8  -2   -1.30    2.00
  -8   8  -2    2.40    3.00
  -8   8  -2    4.50    3.60
   8  -8   2    1.90    4.20
   8  -8   2    2.00    4.00
   8  -8   2    2.70    3.20
  -9   8  -2    2.40    3.00
  -9   8  -2   -1.10    3.50
  -9   8  -2    0.50    3.40
   9  -8   2    2.20    4.10
   9  -8   2    7.00    4.20
   9  -8   2    3.80    3.50
   9   7  -2   31.40    4.80
  -9  -7   2   29.00    5.60
  -9  -7   2   26.00    3.50
  -9  -7   2   28.70    4.00
  -9  -7   2   32.70    4.10
   8   7  -2    4.10    3.00
   8   7  -2    2.50    3.50
   8   7  -2    0.70    1.80
  -8  -7   2   -2.50    2.40
  -8  -7   2   -3.70    2.80
  -8  -7   2    1.60    4.20
   7   7  -2   24.70    3.10
   7   7  -2   19.00    3.50
   7   7  -2   25.40    4.50
  -7  -7   2   19.80    3.80
  -7  -7   2   14.40    4.10
  -7  -7   2   15.90    4.60
  -7  -7   2   22.60    3.90
   6   7  -2    2.60    2.50
   6   7  -2    2.00    2.50
   6   7  -2    4.10    3.50
   6   7  -2    3.00    2.80
  -6  -7   2   -3.30    2.10
  -6  -7   2    2.60    3.50
  -6  -7   2    0.90    2.60
  -6  -7   2    1.20    3.20
  -6  -7   2    8.90    2.70
   5   7  -2    1.50    3.30
   5   7  -2   -1.30    2.10
   5   7  -2    0.80    2.50
   5   7  -2    1.30    2.80
  -5  -7   2    6.30    3.10
  -5  -7   2    0.30    3.10
  -5  -7   2   -1.60    2.90
  -5  -7   2    2.10    3.20
  -5  -7   2   -0.50    2.20
   4   7  -2   11.80    3.30
   4   7  -2   12.70    3.10
   4   7  -2    9.70    2.40
   4   7  -2    5.90    2.60
   4   7  -2   12.80    3.50
  -4  -7   2    6.70    3.00
  -4  -7   2    7.70    2.50
  -4  -7   2   10.50    2.90
  -4  -7   2   13.00    3.70
  -4  -7   2    8.70    3.40
   3   7  -2   50.89    5.50
   3   7  -2   71.29    4.80
   3   7  -2   63.49    4.20
   3   7  -2   67.69    5.20
   3   7  -2   65.19    5.50
   3   7  -2   58.79    5.00
  -3  -7   2   69.99    5.70
  -3  -7   2   68.59    4.80
  -3  -7   2   62.99    4.40
  -3  -7   2   63.99    4.90
  -3  -7   2   62.19    5.10
  -3  -7   2   60.79    4.90
  -3  -7   2   64.39    2.80
   2   7  -2   41.70    4.50
   2   7  -2   40.90    4.90
   2   7  -2   29.40    3.60
   2   7  -2   22.50    3.70
   2   7  -2   32.80    2.70
   2   7  -2   29.60    3.70
   2   7  -2   32.90    3.60
  -2  -7   2   33.60    2.80
  -2  -7   2   34.10    3.70
  -2  -7   2   31.40    3.90
  -2  -7   2   40.10    4.00
  -2  -7   2   29.30    3.60
  -2  -7   2   35.90    4.20
  -2  -7   2   31.00    3.90
   1   7  -2   54.69    4.10
   1   7  -2   50.99    4.60
   1   7  -2   63.39    5.40
   1   7  -2   64.69    5.30
   1   7  -2   65.99    4.80
   1   7  -2   57.19    4.60
   1   7  -2   60.59    3.70
  -1  -7   2   59.99    5.30
  -1  -7   2   61.59    3.80
  -1  -7   2   59.59    4.30
  -1  -7   2   54.19    4.80
  -1  -7   2   57.79    4.10
  -1  -7   2   61.69    4.90
  -1  -7   2   53.99    4.50
   0   7  -2  313.97   10.70
   0   7  -2  319.17    9.60
   0   7  -2  301.37   10.40
   0   7  -2  307.87   10.60
   0   7  -2  310.17   10.70
   0   7  -2  297.07   10.90
   0  -7   2  284.17    9.60
   0  -7   2  327.37   11.20
   0  -7   2  289.77   10.30
   0  -7   2  287.67   10.20
   0  -7   2  289.97    9.50
   0  -7   2  314.77   10.00
   0  -7   2  302.27   10.50
  -1   7  -2   47.60    4.30
  -1   7  -2   56.79    5.00
  -1   7  -2   41.30    4.90
  -1   7  -2   58.69    4.70
  -1   7  -2   53.89    4.70
  -1   7  -2   52.19    4.50
   1  -7   2   50.19    4.70
   1  -7   2   48.60    4.40
   1  -7   2   43.10    4.30
   1  -7   2   51.29    3.70
   1  -7   2   50.49    4.40
   1  -7   2   50.69    5.30
   1  -7   2   52.49    4.40
  -2   7  -2   14.00    3.00
  -2   7  -2    3.20    2.60
  -2   7  -2    6.50    3.30
  -2   7  -2    9.30    3.00
  -2   7  -2    6.10    2.90
  -2   7  -2    3.00    2.80
   2  -7   2    4.40    2.80
   2  -7   2    6.70    2.40
   2  -7   2    6.30    2.70
   2  -7   2    6.90    2.90
   2  -7   2    5.80    3.00
   2  -7   2   13.30    3.60
   2  -7   2    4.30    2.80
  -3   7  -2  152.48    6.90
  -3   7  -2  157.48    7.50
  -3   7  -2  152.78    7.00
  -3   7  -2  147.19    7.10
  -3   7  -2  149.88    6.90
  -3   7  -2  135.59    7.00
   3  -7   2  156.48    7.20
   3  -7   2  166.08    7.50
   3  -7   2  163.98    7.80
   3  -7   2  158.98    7.00
   3  -7   2  161.38    6.20
   3  -7   2  163.48    6.90
   3  -7   2  149.99    7.20
  -4   7  -2   19.60    3.10
  -4   7  -2   17.00    3.50
  -4   7  -2   20.50    3.50
  -4   7  -2   21.80    3.70
   4  -7   2   22.30    3.70
   4  -7   2   27.00    4.00
   4  -7   2   17.20    3.50
   4  -7   2   23.20    3.90
   4  -7   2   25.10    3.30
   4  -7   2   19.70    3.20
  -5   7  -2   33.50    3.90
  -5   7  -2   29.50    3.30
  -5   7  -2   30.60    4.00
  -5   7  -2   24.70    4.00
  -5   7  -2   22.10    3.40
   5  -7   2   23.50    3.10
   5  -7   2   37.20    3.60
   5  -7   2   29.40    3.80
   5  -7   2   36.40    4.50
   5  -7   2   30.70    4.20
  -6   7  -2   49.50    4.10
  -6   7  -2   28.30    3.80
  -6   7  -2   27.70    4.20
  -6   7  -2   36.90    4.90
   6  -7   2   37.70    4.00
   6  -7   2   34.00    4.70
   6  -7   2   33.20    4.00
   6  -7   2   44.00    5.00
   6  -7   2   46.40    4.20
  -7   7  -2    1.30    3.80
  -7   7  -2   -0.90    3.20
  -7   7  -2   -1.60    2.30
  -7   7  -2   -4.70    1.80
  -7   7  -2   -1.40    2.60
   7  -7   2   -3.00    2.60
   7  -7   2   -0.20    2.80
   7  -7   2   -3.90    2.00
   7  -7   2   -1.00    3.30
   7  -7   2    2.00    3.70
  -8   7  -2   12.00    3.10
  -8   7  -2   16.20    2.30
  -8   7  -2   14.70    4.00
  -8   7  -2    8.30    3.10
  -8   7  -2    7.10    3.80
   8  -7   2   12.60    4.00
   8  -7   2    6.10    3.10
   8  -7   2   13.00    2.50
   8  -7   2   10.10    4.10
   8  -7   2   10.60    3.70
  -9   7  -2    0.30    2.70
  -9   7  -2    7.70    4.10
  -9   7  -2    6.80    3.80
  -9   7  -2    1.90    2.90
   9  -7   2    5.10    3.90
   9  -7   2    0.20    3.60
   9  -7   2    7.50    4.60
  10   6  -2    5.40    3.20
 -10  -6   2    2.40    4.30
 -10  -6   2    6.90    2.60
 -10  -6   2   11.50    3.00
   9   6  -2   41.50    5.20
   9   6  -2   45.60    4.80
  -9  -6   2   46.70    4.80
  -9  -6   2   28.80    5.30
  -9  -6   2   41.20    4.30
   8   6  -2    1.70    3.10
   8   6  -2    6.40    1.90
   8   6  -2    4.90    2.70
  -8  -6   2    4.20    2.90
  -8  -6   2    5.40    4.10
  -8  -6   2    4.00    2.60
   7   6  -2    3.00    2.50
   7   6  -2    5.00    2.60
   7   6  -2    3.80    3.20
   7   6  -2    7.20    2.30
  -7  -6   2    6.80    3.40
  -7  -6   2    5.40    3.70
  -7  -6   2    4.00    2.50
  -7  -6   2    5.10    2.90
  -7  -6   2    6.90    2.90
   6   6  -2   41.30    4.00
   6   6  -2   34.90    3.40
   6   6  -2   36.90    4.40
   6   6  -2   32.70    3.60
  -6  -6   2   36.70    4.00
  -6  -6   2   31.60    3.60
  -6  -6   2   34.90    4.50
  -6  -6   2   30.20    4.40
  -6  -6   2   43.40    4.10
   5   6  -2    0.90    2.30
   5   6  -2   -0.40    2.40
   5   6  -2   -0.50    2.80
   5   6  -2    1.90    2.30
   5   6  -2   -1.30    2.00
  -5  -6   2    1.30    2.70
  -5  -6   2   -1.90    2.10
  -5  -6   2    1.80    2.30
  -5  -6   2    2.90    3.10
  -5  -6   2    0.80    2.80
   4   6  -2   63.19    4.20
   4   6  -2   64.09    4.20
   4   6  -2   56.89    4.50
   4   6  -2   55.59    5.40
   4   6  -2   56.99    4.70
   4   6  -2   56.19    5.40
  -4  -6   2   58.49    4.70
  -4  -6   2   67.29    4.30
  -4  -6   2   55.19    4.70
  -4  -6   2   57.69    4.70
  -4  -6   2   56.79    5.30
  -4  -6   2   65.79    4.70
   3   6  -2  235.68    8.50
   3   6  -2  224.18    8.30
   3   6  -2  229.68    9.10
   3   6  -2  255.87    9.20
   3   6  -2  236.98    6.50
   3   6  -2  254.47    8.30
   3   6  -2  227.88    7.90
  -3  -6   2  228.38    6.40
  -3  -6   2  216.28    8.50
  -3  -6   2  251.17    8.10
  -3  -6   2  239.38    8.60
  -3  -6   2  240.58    9.20
  -3  -6   2  242.08    8.60
  -3  -6   2  222.88    8.40
   2   6  -2   95.09    5.20
   2   6  -2   85.69    4.90
   2   6  -2   92.09    5.00
   2   6  -2   87.79    4.30
   2   6  -2   81.49    5.50
   2   6  -2   90.39    3.60
   2   6  -2   94.39    5.70
  -2  -6   2   84.59    4.70
  -2  -6   2   81.09    5.10
  -2  -6   2   87.29    5.10
  -2  -6   2   87.69    3.60
  -2  -6   2   94.69    5.10
  -2  -6   2   91.89    5.60
  -2  -6   2   94.89    4.50
   1   6  -2   14.70    2.00
   1   6  -2    9.80    2.60
   1   6  -2   12.70    2.60
   1   6  -2   13.00    2.70
   1   6  -2   10.70    2.10
   1   6  -2    6.50    2.60
   1   6  -2   14.00    3.00
  -1  -6   2    5.20    2.70
  -1  -6   2   11.60    2.70
  -1  -6   2   12.40    1.90
  -1  -6   2   16.20    3.30
  -1  -6   2   12.40    2.60
  -1  -6   2    9.90    2.30
  -1  -6   2    6.40    2.10
   0   6  -2   40.00    4.40
   0   6  -2   52.89    4.00
   0   6  -2   43.20    4.10
   0   6  -2   51.69    3.90
   0   6  -2   42.50    4.50
   0   6  -2   48.30    3.40
   0  -6   2   38.70    3.70
   0  -6   2   43.70    3.30
   0  -6   2   37.50    3.90
   0  -6   2   44.20    3.40
   0  -6   2   52.09    3.80
   0  -6   2   44.70    4.00
   0  -6   2   41.70    4.40
  -1   6  -2   51.69    4.40
  -1   6  -2   41.80    3.60
  -1   6  -2   50.69    4.40
  -1   6  -2   49.10    4.00
  -1   6  -2   45.80    4.10
  -1   6  -2   44.00    4.40
   1  -6   2   40.10    4.60
   1  -6   2   42.00    4.30
   1  -6   2   48.80    3.90
   1  -6   2   51.59    4.20
   1  -6   2   46.00    4.10
   1  -6   2   51.69    4.00
   1  -6   2   46.70    3.30
  -2   6  -2  705.93   19.40
  -2   6  -2  671.43   19.00
  -2   6  -2  688.73   19.00
  -2   6  -2  708.23   19.10
  -2   6  -2  711.83   19.00
  -2   6  -2  670.03   19.50
   2  -6   2  653.73   18.80
   2  -6   2  703.63   19.70
   2  -6   2  652.93   19.00
   2  -6   2  664.83   18.80
   2  -6   2  687.53   19.10
   2  -6   2  696.73   19.00
   2  -6   2  678.43   18.40
  -3   6  -2  202.28    7.60
  -3   6  -2  214.68    8.10
  -3   6  -2  193.98    8.20
  -3   6  -2  211.58    8.10
  -3   6  -2  212.28    8.00
  -3   6  -2  194.88    7.70
   3  -6   2  196.98    7.70
   3  -6   2  190.78    7.70
   3  -6   2  227.18    8.80
   3  -6   2  215.98    7.20
   3  -6   2  207.78    7.50
   3  -6   2  213.58    8.00
   3  -6   2  194.08    7.60
  -4   6  -2   21.80    3.40
  -4   6  -2   24.70    3.50
  -4   6  -2   21.30    2.90
  -4   6  -2   24.70    3.10
  -4   6  -2   28.10    3.50
  -4   6  -2   34.00    3.90
   4  -6   2   19.70    3.00
   4  -6   2   26.10    3.60
   4  -6   2   25.10    3.60
   4  -6   2   25.90    3.30
   4  -6   2   36.90    4.40
   4  -6   2   27.80    3.10
   4  -6   2   22.20    2.90
  -5   6  -2   51.29    5.00
  -5   6  -2   53.79    4.40
  -5   6  -2   54.49    4.60
  -5   6  -2   47.90    3.80
  -5   6  -2   52.09    5.10
  -5   6  -2   44.30    4.60
   5  -6   2   54.49    4.70
   5  -6   2   49.80    4.00
   5  -6   2   62.49    5.20
   5  -6   2   52.69    4.00
   5  -6   2   49.60    4.30
   5  -6   2   51.89    5.40
   5  -6   2   51.79    4.90
  -6   6  -2    8.90    2.30
  -6   6  -2    8.90    3.40
  -6   6  -2    1.40    2.00
  -6   6  -2    7.20    3.60
  -6   6  -2    5.80    2.40
   6  -6   2    3.40    2.70
   6  -6   2    3.80    3.40
   6  -6   2    4.00    2.10
   6  -6   2    2.20    2.70
   6  -6   2    7.80    3.40
  -7   6  -2  126.89    6.20
  -7   6  -2  124.39    7.30
  -7   6  -2  104.59    6.60
  -7   6  -2  118.69    5.10
  -7   6  -2  129.69    6.40
   7  -6   2  124.19    6.30
   7  -6   2  129.19    5.30
   7  -6   2  122.29    6.30
   7  -6   2  120.89    7.70
   7  -6   2  131.99    7.80
  -8   6  -2   -1.00    2.40
  -8   6  -2   -3.90    3.10
  -8   6  -2   -3.60    2.90
  -8   6  -2    1.20    1.70
  -8   6  -2   -0.20    2.60
   8  -6   2    2.90    3.20
   8  -6   2   -4.00    3.20
   8  -6   2   -1.30    3.10
   8  -6   2    1.90    2.50
   8  -6   2    1.60    1.70
  -9   6  -2   -2.40    3.20
  -9   6  -2    0.40    2.70
  -9   6  -2    4.30    3.70
  -9   6  -2   -0.60    2.50
   9  -6   2   -1.80    1.30
   9  -6   2   -4.80    3.40
   9  -6   2    4.60    3.70
   9  -6   2    0.30    3.90
   9  -6   2    4.00    2.70
 -10   6  -2    9.30    2.90
 -10   6  -2    7.10    3.90
 -10   6  -2   14.50    3.20
 -10   6  -2    9.90    4.10
  10  -6   2   10.90    4.30
  10  -6   2   23.80    5.00
  10  -6   2   15.20    4.70
  10   5  -2   26.40    4.00
 -10  -5   2   23.50    3.00
 -10  -5   2   20.30    5.20
 -10  -5   2   23.60    3.10
 -10  -5   2   19.60    3.70
   9   5  -2   16.40    2.60
   9   5  -2   25.40    3.90
  -9  -5   2   27.70    4.30
  -9  -5   2   20.30    4.70
  -9  -5   2   26.90    3.20
  -9  -5   2   21.40    3.20
   8   5  -2   -1.10    2.60
   8   5  -2    4.60    2.40
   8   5  -2   -1.80    1.50
  -8  -5   2   -2.70    2.30
  -8  -5   2   -0.40    2.50
  -8  -5   2    1.60    3.50
   7   5  -2    5.20    2.50
   7   5  -2    6.60    2.60
   7   5  -2    8.00    3.00
  -7  -5   2   10.30    3.90
  -7  -5   2   11.50    2.80
  -7  -5   2    7.90    2.70
  -7  -5   2    6.80    2.60
   6   5  -2    2.80    2.70
   6   5  -2    5.60    2.10
   6   5  -2    0.90    2.20
   6   5  -2    3.30    2.30
  -6  -5   2    2.60    2.30
  -6  -5   2    0.10    2.40
  -6  -5   2    5.00    2.90
  -6  -5   2    4.10    2.50
  -6  -5   2    3.10    3.00
  -6  -5   2    2.70    2.30
   5   5  -2    0.10    2.00
   5   5  -2   -2.40    2.40
   5   5  -2    1.80    2.60
   5   5  -2    1.50    2.20
   5   5  -2    1.00    2.00
   5   5  -2   -0.90    1.80
  -5  -5   2    0.10    2.70
  -5  -5   2   -0.50    2.10
  -5  -5   2    0.40    2.00
  -5  -5   2   -0.20    2.10
  -5  -5   2    3.80    2.90
  -5  -5   2    1.10    2.30
   4   5  -2   34.30    3.20
   4   5  -2   31.10    3.50
   4   5  -2   35.10    3.40
   4   5  -2   32.20    3.30
   4   5  -2   33.00    3.70
   4   5  -2   32.20    3.70
  -4  -5   2   28.20    3.50
  -4  -5   2   34.80    3.60
  -4  -5   2   32.50    3.80
  -4  -5   2   35.40    3.80
  -4  -5   2   31.60    3.40
   3   5  -2   45.60    3.80
   3   5  -2   45.20    4.20
   3   5  -2   41.00    3.20
   3   5  -2   42.70    1.80
   3   5  -2   41.50    4.10
   3   5  -2   46.00    3.70
   3   5  -2   43.60    3.40
  -3  -5   2   42.50    1.80
  -3  -5   2   43.50    3.20
  -3  -5   2   39.20    3.70
  -3  -5   2   39.40    3.90
  -3  -5   2   40.90    3.60
  -3  -5   2   43.10    4.40
  -3  -5   2   43.80    3.80
   2   5  -2   51.89    2.50
   2   5  -2   49.70    4.30
   2   5  -2   53.09    3.20
   2   5  -2   51.89    3.50
   2   5  -2   55.69    4.20
   2   5  -2   51.99    3.70
   2   5  -2   57.49    3.60
  -2  -5   2   50.99    2.50
  -2  -5   2   47.80    3.50
  -2  -5   2   51.99    3.80
  -2  -5   2   53.39    4.30
  -2  -5   2   50.19    3.70
  -2  -5   2   51.79    3.30
  -2  -5   2   53.89    3.60
   1   5  -2   19.90    2.20
   1   5  -2   22.80    2.80
   1   5  -2   12.20    2.30
   1   5  -2   20.00    1.90
   1   5  -2   14.60    2.70
   1   5  -2   22.60    2.90
   1   5  -2   11.20    2.50
  -1  -5   2   20.00    2.80
  -1  -5   2   16.00    2.70
  -1  -5   2   20.40    1.90
  -1  -5   2   20.00    2.20
  -1  -5   2   20.60    2.60
  -1  -5   2   13.00    2.20
  -1  -5   2   15.90    2.80
   0   5  -2   90.99    4.70
   0   5  -2   91.39    4.60
   0   5  -2   84.89    4.80
   0   5  -2   91.79    4.00
   0   5  -2   90.69    4.00
   0   5  -2   96.69    4.50
   0   5  -2   90.69    4.40
   0  -5   2   86.89    4.00
   0  -5   2   89.89    4.40
   0  -5   2   94.19    4.20
   0  -5   2   91.79    4.50
   0  -5   2   86.89    4.90
   0  -5   2   89.89    4.60
   0  -5   2   93.49    4.20
  -1   5  -2  125.49    5.50
  -1   5  -2  114.59    5.40
  -1   5  -2  124.09    5.30
  -1   5  -2  124.99    5.20
  -1   5  -2  123.29    5.60
   1  -5   2  128.59    5.30
   1  -5   2  119.59    5.30
   1  -5   2  124.49    5.20
   1  -5   2  126.39    5.00
   1  -5   2  135.59    4.90
   1  -5   2  114.69    5.00
   1  -5   2  122.89    5.70
  -2   5  -2  156.58    6.00
  -2   5  -2  135.69    6.10
  -2   5  -2  140.89    5.80
  -2   5  -2  149.19    5.90
  -2   5  -2  141.39    6.00
  -2   5  -2  142.69    5.80
   2  -5   2  145.49    5.30
   2  -5   2  147.69    5.80
   2  -5   2  141.69    5.80
   2  -5   2  144.39    5.90
   2  -5   2  141.59    5.60
   2  -5   2  152.28    6.60
  -3   5  -2  108.99    5.40
  -3   5  -2  113.19    5.50
  -3   5  -2  115.79    5.20
  -3   5  -2  114.79    5.10
  -3   5  -2  112.29    5.40
  -3   5  -2  109.69    5.60
   3  -5   2  113.69    6.10
   3  -5   2  110.89    5.40
   3  -5   2  119.99    5.60
   3  -5   2  104.99    5.10
   3  -5   2  114.89    5.00
   3  -5   2  114.89    4.70
   3  -5   2  124.19    5.50
  -4   5  -2   22.00    2.80
  -4   5  -2   24.40    3.10
  -4   5  -2   23.20    3.40
  -4   5  -2   22.90    3.50
  -4   5  -2   14.70    2.40
  -4   5  -2   23.20    3.50
   4  -5   2   12.30    2.60
   4  -5   2   18.80    3.20
   4  -5   2   23.70    3.80
   4  -5   2   17.40    3.10
   4  -5   2   16.30    2.30
   4  -5   2   16.40    2.60
   4  -5   2   20.40    2.80
  -5   5  -2  169.98    6.50
  -5   5  -2  166.58    7.30
  -5   5  -2  151.98    5.90
  -5   5  -2  157.78    7.40
  -5   5  -2  147.19    6.70
   5  -5   2  159.48    6.60
   5  -5   2  171.28    7.70
   5  -5   2  161.08    5.90
   5  -5   2  167.48    7.40
   5  -5   2  159.98    7.20
   5  -5   2  163.68    6.40
   5  -5   2  158.08    6.70
   5  -5   2  160.58    7.10
  -6   5  -2    0.20    1.60
  -6   5  -2    2.50    2.60
  -6   5  -2   -3.70    2.50
  -6   5  -2   -2.20    2.10
  -6   5  -2    6.70    2.10
  -6   5  -2   -0.20    2.50
   6  -5   2   -1.10    2.60
   6  -5   2   -0.10    2.80
   6  -5   2    1.60    3.30
   6  -5   2    3.40    2.50
   6  -5   2    5.30    2.20
   6  -5   2   -3.00    2.40
  -7   5  -2    1.50    3.00
  -7   5  -2   -0.50    2.60
  -7   5  -2   -1.00    2.10
  -7   5  -2    2.30    1.50
  -7   5  -2    0.00    2.20
   7  -5   2    2.30    1.70
   7  -5   2    3.80    3.10
   7  -5   2    4.90    2.70
   7  -5   2    0.90    2.50
  -8   5  -2   17.90    3.50
  -8   5  -2   15.50    2.90
  -8   5  -2   15.90    3.70
  -8   5  -2   13.20    2.80
   8  -5   2   19.60    1.90
   8  -5   2   17.20    3.90
   8  -5   2   20.40    3.80
   8  -5   2    8.30    2.80
  -9   5  -2   23.80    4.30
  -9   5  -2   20.00    3.10
  -9   5  -2   14.60    3.60
  -9   5  -2   10.40    2.80
   9  -5   2   18.80    4.70
   9  -5   2   16.00    3.70
   9  -5   2   18.30    3.10
 -10   5  -2    2.70    2.60
 -10   5  -2    1.70    3.50
 -10   5  -2   -0.70    2.40
 -10   5  -2    3.60    3.60
  10  -5   2    2.40    3.60
  10  -5   2   -1.70    3.90
 -11   5  -2    2.20    2.40
 -11   5  -2   -4.10    3.30
 -11   5  -2   -2.40    2.30
 -11   5  -2   -3.40    3.50
  11  -5   2   -3.50    3.50
  11  -5   2    2.80    4.50
  11   4  -2   -3.20    2.50
 -11  -4   2    0.70    1.50
 -11  -4   2   -0.20    1.50
  10   4  -2   11.90    3.20
 -10  -4   2   11.10    4.50
 -10  -4   2    8.10    2.10
 -10  -4   2   18.10    4.00
 -10  -4   2   10.10    2.20
   9   4  -2    5.10    1.90
   9   4  -2    7.80    2.90
  -9  -4   2    8.70    2.30
  -9  -4   2   10.70    2.30
  -9  -4   2    6.80    4.10
  -9  -4   2    4.40    2.90
   8   4  -2   -0.30    2.70
   8   4  -2    0.30    1.90
   8   4  -2    2.00    1.50
   8   4  -2    0.40    2.60
  -8  -4   2    1.50    3.50
  -8  -4   2    0.80    1.90
  -8  -4   2    1.30    2.60
  -8  -4   2   -0.30    2.10
   7   4  -2   -0.40    2.40
   7   4  -2    0.50    2.00
   7   4  -2   -0.60    1.80
   7   4  -2   -2.00    2.00
  -7  -4   2    2.30    2.20
  -7  -4   2    0.40    2.10
  -7  -4   2   -2.40    2.90
   6   4  -2   31.10    3.10
   6   4  -2   38.20    4.50
   6   4  -2   38.20    3.80
   6   4  -2   31.80    3.10
   6   4  -2   31.40    2.80
   6   4  -2   38.10    3.70
  -6  -4   2   35.50    3.50
  -6  -4   2   33.10    3.20
  -6  -4   2   33.40    4.20
  -6  -4   2   31.00    3.20
  -6  -4   2   35.40    4.30
   5   4  -2   12.10    2.90
   5   4  -2   18.30    2.50
   5   4  -2   12.40    2.30
   5   4  -2   22.20    2.50
   5   4  -2   14.70    2.80
   5   4  -2   15.70    2.40
  -5  -4   2   18.00    3.30
  -5  -4   2   15.90    2.40
  -5  -4   2   15.60    2.50
  -5  -4   2   18.40    2.60
  -5  -4   2   19.20    3.30
  -5  -4   2   17.30    2.60
   4   4  -2   13.30    2.70
   4   4  -2   15.40    2.10
   4   4  -2   17.80    2.40
   4   4  -2   21.90    2.40
   4   4  -2   20.40    2.90
   4   4  -2   18.20    2.40
  -4  -4   2   18.60    2.30
  -4  -4   2   16.60    2.50
  -4  -4   2   13.10    2.30
  -4  -4   2   18.50    3.00
  -4  -4   2   14.50    2.70
  -4  -4   2   14.40    2.40
   3   4  -2    0.00    1.80
   3   4  -2   -0.70    1.70
   3   4  -2   -0.30    1.50
   3   4  -2    0.90    1.40
   3   4  -2   -1.00    0.60
   3   4  -2   -0.80    1.60
   3   4  -2    0.30    2.00
  -3  -4   2    2.50    2.00
  -3  -4   2    0.20    1.40
  -3  -4   2    1.40    1.70
  -3  -4   2   -1.90    1.70
  -3  -4   2    0.00    2.00
   2   4  -2   28.60    3.40
   2   4  -2   32.20    2.80
   2   4  -2   29.60    2.70
   2   4  -2   28.20    1.80
   2   4  -2   28.10    2.40
   2   4  -2   30.40    3.00
   2   4  -2   23.50    2.70
  -2  -4   2   31.00    2.80
  -2  -4   2   26.60    1.70
  -2  -4   2   33.40    2.90
  -2  -4   2   25.90    2.60
  -2  -4   2   27.80    2.60
  -2  -4   2   33.70    2.50
  -2  -4   2   29.10    3.40
   1   4  -2  440.96   13.10
   1   4  -2  470.15   12.70
   1   4  -2  468.05   12.10
   1   4  -2  453.55   12.20
   1   4  -2  467.95   12.80
   1   4  -2  458.45   13.00
   1   4  -2  477.95   12.90
  -1  -4   2  455.75   12.70
  -1  -4   2  452.35   12.90
  -1  -4   2  454.25   12.00
  -1  -4   2  448.06   12.70
  -1  -4   2  453.45   12.80
  -1  -4   2  461.75   12.30
   0   4  -2  146.89    5.40
   0   4  -2  148.99    5.40
   0   4  -2  148.49    4.90
   0   4  -2  136.79    4.90
   0   4  -2  144.39    5.40
   0   4  -2  142.09    5.50
   0   4  -2  135.39    5.60
   0  -4   2  148.19    5.50
   0  -4   2  143.49    5.10
   0  -4   2  144.89    5.60
   0  -4   2  142.89    4.90
   0  -4   2  152.28    5.90
   0  -4   2  153.88    5.40
   0  -4   2  145.59    5.00
  -1   4  -2   68.09    3.90
  -1   4  -2   67.29    3.70
  -1   4  -2   68.59    3.70
  -1   4  -2   71.19    3.60
  -1   4  -2   67.99    3.60
  -1   4  -2   67.39    4.00
   1  -4   2   70.29    3.60
   1  -4   2   67.59    3.60
   1  -4   2   64.79    3.20
   1  -4   2   70.29    4.00
   1  -4   2   78.29    4.20
   1  -4   2   70.29    3.40
   1  -4   2   62.29    3.30
  -2   4  -2    5.20    1.80
  -2   4  -2    3.30    1.80
  -2   4  -2    6.10    2.20
  -2   4  -2    4.80    1.90
  -2   4  -2    2.90    1.80
  -2   4  -2    3.60    1.90
   2  -4   2    4.90    2.00
   2  -4   2    2.60    1.70
   2  -4   2    5.30    1.70
   2  -4   2    3.90    1.90
   2  -4   2    4.70    1.70
   2  -4   2    0.90    1.70
   2  -4   2    1.70    1.60
  -3   4  -2    6.90    2.20
  -3   4  -2   14.50    2.70
  -3   4  -2   11.80    2.10
  -3   4  -2   13.00    2.00
  -3   4  -2    5.60    2.20
  -3   4  -2   10.00    2.00
   3  -4   2   19.80    2.90
   3  -4   2   10.30    1.90
   3  -4   2   11.20    2.30
   3  -4   2   14.40    2.40
   3  -4   2   11.90    2.40
   3  -4   2   11.40    1.90
   3  -4   2   10.90    2.10
  -4   4  -2    0.00    2.30
  -4   4  -2    2.60    2.20
  -4   4  -2   -0.10    1.90
  -4   4  -2    1.30    1.80
  -4   4  -2    0.20    1.50
  -4   4  -2    0.90    2.20
   4  -4   2    0.20    1.80
   4  -4   2   -0.10    2.20
   4  -4   2   -1.50    1.40
   4  -4   2   -0.40    1.90
   4  -4   2   -0.20    2.10
   4  -4   2    0.10    1.90
   4  -4   2   -2.70    1.90
  -5   4  -2  710.43   19.20
  -5   4  -2  680.63   19.70
  -5   4  -2  712.93   19.50
  -5   4  -2  690.23   18.10
  -5   4  -2  694.93   18.90
   5  -4   2  704.73   18.90
   5  -4   2  679.83   18.10
   5  -4   2  680.33   18.90
   5  -4   2  735.83   20.20
   5  -4   2  705.03   19.50
   5  -4   2  704.23   18.90
   5  -4   2  662.73   19.30
  -6   4  -2    5.90    2.80
  -6   4  -2    5.20    2.20
  -6   4  -2    9.70    2.90
  -6   4  -2    3.10    1.40
  -6   4  -2    2.40    2.10
  -6   4  -2    3.00    2.60
   6  -4   2    4.30    2.50
   6  -4   2    0.30    1.40
   6  -4   2    2.50    2.80
   6  -4   2    2.30    2.00
   6  -4   2    5.30    2.90
   6  -4   2    4.60    2.60
   6  -4   2    7.30    2.40
  -7   4  -2    7.40    2.40
  -7   4  -2    8.50    1.50
  -7   4  -2    4.50    2.50
  -7   4  -2   10.00    2.40
  -7   4  -2    3.60    2.80
   7  -4   2    4.90    2.70
   7  -4   2   10.60    3.80
   7  -4   2    4.40    1.40
   7  -4   2    3.60    3.00
   7  -4   2    6.30    3.40
   7  -4   2    7.90    2.60
  -8   4  -2    2.20    2.60
  -8   4  -2   -3.10    2.70
  -8   4  -2    0.80    2.10
  -8   4  -2    0.40    2.10
   8  -4   2    0.50    2.10
   8  -4   2    0.20    2.80
   8  -4   2   -0.90    1.00
   8  -4   2    0.50    2.70
  -9   4  -2    0.00    3.10
  -9   4  -2   -0.10    2.20
  -9   4  -2    0.00    2.70
  -9   4  -2    0.50    2.00
   9  -4   2    3.30    3.30
   9  -4   2   -2.00    2.10
   9  -4   2    1.60    3.30
 -10   4  -2   48.50    5.00
 -10   4  -2   50.79    4.20
 -10   4  -2   41.60    5.00
  10  -4   2   52.89    5.80
  10  -4   2   48.80    5.90
  10  -4   2   50.29    4.20
 -11   4  -2    8.50    2.60
 -11   4  -2   14.40    4.00
 -11   4  -2    6.10    3.30
 -11   4  -2   14.30    2.80
  11  -4   2   10.40    4.10
  11  -4   2    3.10    3.80
  11   3  -2    0.90    2.40
  10   3  -2    1.50    2.50
 -10  -3   2    2.50    1.40
 -10  -3   2    1.50    1.60
 -10  -3   2    6.40    4.30
   9   3  -2    4.50    1.60
   9   3  -2    2.90    2.50
  -9  -3   2    4.50    2.80
  -9  -3   2    0.10    3.80
  -9  -3   2    0.50    1.70
  -9  -3   2    0.40    1.60
   8   3  -2   17.40    2.90
   8   3  -2   15.80    2.10
   8   3  -2   19.60    2.10
   8   3  -2   13.30    2.70
  -8  -3   2   17.10    3.20
  -8  -3   2   16.70    2.30
  -8  -3   2   17.30    2.30
  -8  -3   2    9.30    3.60
   7   3  -2    7.00    1.90
   7   3  -2   12.50    2.60
   7   3  -2   10.00    2.70
   7   3  -2   11.70    1.80
  -7  -3   2    7.20    1.90
  -7  -3   2    6.00    2.60
  -7  -3   2    3.00    3.20
  -7  -3   2    7.00    2.10
   6   3  -2    1.80    1.60
   6   3  -2    2.80    1.70
   6   3  -2    2.10    1.90
   6   3  -2    5.70    1.80
   6   3  -2    5.20    2.30
   6   3  -2   -2.50    2.30
  -6  -3   2    4.30    1.90
  -6  -3   2   -1.90    2.50
  -6  -3   2    2.50    2.00
   5   3  -2   29.40    3.10
   5   3  -2   32.20    2.80
   5   3  -2   28.60    3.10
   5   3  -2   33.50    3.60
   5   3  -2   26.90    2.40
   5   3  -2   26.30    2.60
  -5  -3   2   31.00    2.90
  -5  -3   2   29.30    3.50
  -5  -3   2   28.60    2.80
  -5  -3   2   31.10    3.20
  -5  -3   2   30.80    3.60
   4   3  -2   27.00    2.50
   4   3  -2   23.40    2.20
   4   3  -2   30.20    3.00
   4   3  -2   28.80    2.60
   4   3  -2   28.60    3.50
   4   3  -2   31.90    2.60
  -4  -3   2   27.20    2.70
  -4  -3   2   28.80    2.80
  -4  -3   2   26.80    2.50
  -4  -3   2   30.90    3.10
  -4  -3   2   31.80    2.80
  -4  -3   2   34.20    3.50
   3   3  -2   76.19    2.40
   3   3  -2   80.99    3.60
   3   3  -2   81.79    4.00
   3   3  -2   82.59    4.40
   3   3  -2   79.59    3.60
   3   3  -2   77.69    3.40
   3   3  -2   74.89    3.40
  -3  -3   2   72.79    3.90
  -3  -3   2   87.09    3.80
  -3  -3   2   79.09    4.50
  -3  -3   2   75.39    3.80
  -3  -3   2   80.29    3.50
  -3  -3   2   76.19    3.50
   2   3  -2   67.29    3.20
   2   3  -2   69.49    3.20
   2   3  -2   66.09    2.30
   2   3  -2   58.89    3.80
   2   3  -2   59.89    2.90
   2   3  -2   64.79    3.30
   2   3  -2   59.29    3.60
  -2  -3   2   59.59    3.10
  -2  -3   2   61.89    2.30
  -2  -3   2   65.59    3.40
  -2  -3   2   64.79    2.90
  -2  -3   2   59.29    3.30
  -2  -3   2   65.09    3.90
   1   3  -2  203.48    6.10
   1   3  -2  208.88    6.80
   1   3  -2  216.28    6.60
   1   3  -2  218.58    6.60
   1   3  -2  214.28    7.10
   1   3  -2  208.78    6.00
   1   3  -2  214.08    6.60
  -1  -3   2  212.58    6.60
  -1  -3   2  209.68    6.80
  -1  -3   2  206.08    6.50
  -1  -3   2  208.68    6.60
  -1  -3   2  215.98    6.00
  -1  -3   2  211.58    7.20
  -1  -3   2  210.78    6.10
   0   3  -2    8.10    2.00
   0   3  -2   12.60    2.00
   0   3  -2    9.00    1.60
   0   3  -2    7.80    2.00
   0   3  -2    9.80    2.00
   0   3  -2   10.60    1.50
   0  -3   2   11.10    1.60
   0  -3   2    6.90    1.90
   0  -3   2   10.90    2.30
   0  -3   2   12.00    1.50
   0  -3   2    9.20    1.80
   0  -3   2    6.90    1.90
   0  -3   2    7.90    1.80
  -1   3  -2    2.00    1.70
  -1   3  -2    4.30    1.70
  -1   3  -2    6.30    1.90
  -1   3  -2    6.20    2.00
  -1   3  -2    4.50    1.70
   1  -3   2    5.00    1.60
   1  -3   2    3.60    1.80
   1  -3   2    3.70    1.40
   1  -3   2    6.90    1.70
   1  -3   2   -0.10    1.60
   1  -3   2    5.80    1.70
  -2   3  -2  117.49    4.20
  -2   3  -2  103.59    4.40
  -2   3  -2  107.59    4.30
  -2   3  -2  101.49    4.40
  -2   3  -2  103.39    4.60
  -2   3  -2  102.99    4.20
   2  -3   2  100.49    4.10
   2  -3   2   99.69    4.00
   2  -3   2  103.29    4.70
   2  -3   2  101.19    4.20
   2  -3   2   96.79    4.20
   2  -3   2  101.29    4.30
   2  -3   2  100.39    3.90
  -3   3  -2  720.53   18.70
  -3   3  -2  684.53   18.90
  -3   3  -2  713.43   18.50
  -3   3  -2  716.43   18.40
  -3   3  -2  699.33   18.00
  -3   3  -2  713.33   18.60
   3  -3   2  692.93   19.00
   3  -3   2  689.73   18.50
   3  -3   2  702.33   18.00
   3  -3   2  701.93   18.30
   3  -3   2  703.43   18.50
   3  -3   2  689.83   18.40
  -4   3  -2  526.95   15.10
  -4   3  -2  557.04   15.00
  -4   3  -2  531.75   15.50
  -4   3  -2  557.24   15.00
  -4   3  -2  598.44   15.00
  -4   3  -2  528.15   14.20
   4  -3   2  528.85   14.80
   4  -3   2  536.85   15.20
   4  -3   2  548.95   14.90
   4  -3   2  539.05   14.20
   4  -3   2  579.94   15.80
   4  -3   2  547.65   14.90
   4  -3   2  539.35   15.20
  -5   3  -2   56.59    3.50
  -5   3  -2   55.39    2.60
  -5   3  -2   57.69    3.30
  -5   3  -2   56.19    4.20
  -5   3  -2   62.59    4.10
   5  -3   2   55.89    4.30
   5  -3   2   56.79    2.70
   5  -3   2   53.39    4.10
   5  -3   2   52.69    3.60
   5  -3   2   60.89    3.60
   5  -3   2   53.99    4.20
   5  -3   2   61.79    3.50
  -6   3  -2   13.00    2.60
  -6   3  -2   13.40    1.40
  -6   3  -2   15.40    2.40
  -6   3  -2   17.20    2.90
  -6   3  -2   18.80    2.50
   6  -3   2   12.30    1.40
   6  -3   2   12.50    2.30
   6  -3   2   15.70    2.80
   6  -3   2   18.80    3.30
   6  -3   2   12.60    2.20
   6  -3   2   13.00    2.90
   6  -3   2   16.80    2.90
  -7   3  -2   23.00    3.30
  -7   3  -2   22.30    2.70
  -7   3  -2   21.60    2.60
  -7   3  -2   23.70    3.10
   7  -3   2   11.00    3.10
   7  -3   2   21.70    3.50
   7  -3   2   19.90    2.70
   7  -3   2   21.10    2.50
   7  -3   2   17.00    1.50
   7  -3   2   23.50    3.80
   7  -3   2   23.60    3.70
  -8   3  -2   25.90    2.90
  -8   3  -2   16.50    3.30
  -8   3  -2   22.70    2.90
  -8   3  -2   18.10    3.00
   8  -3   2   27.40    3.00
   8  -3   2   16.90    3.60
   8  -3   2   30.90    4.40
  -9   3  -2   -0.50    2.10
  -9   3  -2   -2.20    2.70
  -9   3  -2    1.10    2.40
  -9   3  -2    0.50    2.00
   9  -3   2   -0.70    3.50
   9  -3   2   -0.20    3.10
   9  -3   2    0.40    2.20
 -10   3  -2    3.10    3.00
 -10   3  -2   -2.20    2.00
 -10   3  -2    0.90    2.60
 -10   3  -2    3.50    2.30
  10  -3   2   -1.80    2.20
  10  -3   2   -0.40    3.10
  10  -3   2    3.00    3.90
 -11   3  -2    5.70    2.30
 -11   3  -2    8.20    3.40
 -11   3  -2   10.90    3.20
 -11   3  -2    5.50    2.40
  11  -3   2    5.30    4.60
  11  -3   2   11.90    4.50
 -12   3  -2    5.30    2.10
 -12   3  -2    0.10    3.50
 -12   3  -2    2.30    2.00
 -12   3  -2    7.60    2.60
  12  -3   2    7.40    5.10
  12  -3   2   -4.20    3.60
  11   2  -2   13.90    2.70
  10   2  -2   28.50    3.40
  10   2  -2   28.20    3.00
  10   2  -2   27.60    2.00
  10   2  -2   27.30    2.10
   9   2  -2   -0.50    1.30
   9   2  -2    0.90    1.40
   9   2  -2    1.90    1.20
   9   2  -2    0.60    1.80
   9   2  -2    0.80    1.30
   9   2  -2    1.20    2.20
  -9  -2   2    0.50    3.50
  -9  -2   2    1.20    1.30
  -9  -2   2   -0.10    1.20
   8   2  -2    6.50    1.50
   8   2  -2    7.00    2.40
   8   2  -2    8.40    1.40
   8   2  -2    6.40    2.40
   8   2  -2    6.70    1.40
  -8  -2   2    7.80    1.60
  -8  -2   2    6.20    2.70
  -8  -2   2    5.40    1.70
  -8  -2   2   10.80    3.60
   7   2  -2   37.50    2.30
   7   2  -2   36.50    2.20
   7   2  -2   42.40    3.90
   7   2  -2   37.10    2.60
   7   2  -2   40.70    3.60
   7   2  -2   37.30    2.60
   7   2  -2   42.20    4.80
  -7  -2   2   38.60    2.80
  -7  -2   2   42.80    4.40
  -7  -2   2   38.10    2.70
  -7  -2   2   37.50    4.30
   6   2  -2   81.39    3.00
   6   2  -2   86.39    3.50
   6   2  -2   82.59    3.00
   6   2  -2   79.69    4.30
   6   2  -2   78.49    3.40
   6   2  -2   85.89    4.50
   6   2  -2   80.09    5.30
  -6  -2   2   87.19    5.20
  -6  -2   2   85.49    4.80
  -6  -2   2   89.69    3.60
   5   2  -2  227.38    6.20
   5   2  -2  228.08    6.80
   5   2  -2  247.78    7.70
   5   2  -2  237.18    6.90
   5   2  -2  232.48    7.50
   5   2  -2  228.58    8.40
   5   2  -2  219.08    6.20
  -5  -2   2  231.68    6.80
  -5  -2   2  233.08    8.10
  -5  -2   2  231.68    6.90
   4   2  -2  257.77    7.80
   4   2  -2  250.17    8.60
   4   2  -2  261.07    8.10
   4   2  -2  261.97    7.50
   4   2  -2  265.87    6.80
   4   2  -2  248.48    6.80
   4   2  -2  259.27    7.50
  -4  -2   2  271.27    8.00
  -4  -2   2  259.67    8.40
  -4  -2   2  260.47    7.40
  -4  -2   2  275.37    7.50
  -4  -2   2  261.17    8.80
   3   2  -2 1568.34   39.30
   3   2  -2 1620.84   39.20
   3   2  -2 1520.35   38.50
   3   2  -2 1614.44   39.70
   3   2  -2 1632.34   39.20
   3   2  -2 1575.94   40.00
  -3  -2   2 1598.64   39.20
  -3  -2   2 1587.64   39.10
  -3  -2   2 1555.04   39.50
  -3  -2   2 1616.34   40.20
  -3  -2   2 1588.44   39.30
  -3  -2   2 1612.04   39.90
   2   2  -2  892.31   22.60
   2   2  -2  909.21   22.20
   2   2  -2  847.42   22.00
   2   2  -2  874.41   22.20
   2   2  -2  853.71   21.60
   2   2  -2  861.61   22.80
   2   2  -2  893.61   22.20
  -2  -2   2  912.11   22.70
  -2  -2   2  890.31   22.50
  -2  -2   2  884.11   22.20
  -2  -2   2  889.11   22.00
  -2  -2   2  894.91   22.20
  -2  -2   2  858.11   21.60
  -2  -2   2  887.71   22.90
   1   2  -2  291.57    8.40
   1   2  -2  295.87    8.20
   1   2  -2  295.77    7.80
   1   2  -2  300.17    8.20
   1   2  -2  296.87    8.70
   1   2  -2  309.97    8.30
   1   2  -2  286.87    7.80
  -1  -2   2  294.77    7.80
  -1  -2   2  302.47    8.70
  -1  -2   2  288.87    7.80
  -1  -2   2  298.87    8.40
  -1  -2   2  294.87    8.30
  -1  -2   2  298.67    8.50
   0   2  -2   61.79    2.80
   0   2  -2   68.49    3.30
   0   2  -2   60.09    2.80
   0   2  -2   56.69    2.20
   0   2  -2   58.99    2.80
   0   2  -2   55.69    2.80
   0   2  -2   62.09    2.60
   0  -2   2   56.19    2.50
   0  -2   2   58.59    2.80
   0  -2   2   56.29    2.70
   0  -2   2   55.89    2.80
   0  -2   2   56.99    2.30
   0  -2   2   61.79    3.20
   0  -2   2   58.19    2.80
  -1   2  -2   10.50    1.70
  -1   2  -2   10.50    1.70
  -1   2  -2   11.50    1.70
  -1   2  -2    9.70    1.70
  -1   2  -2   11.00    1.70
  -1   2  -2   10.40    1.50
   1  -2   2    8.20    1.50
   1  -2   2   11.10    1.40
   1  -2   2    9.20    1.60
   1  -2   2    9.70    1.60
   1  -2   2    8.00    1.70
   1  -2   2   10.20    1.60
   1  -2   2    7.40    1.60
  -2   2  -2  217.58    6.50
  -2   2  -2  200.98    6.70
  -2   2  -2  202.88    6.30
  -2   2  -2  210.98    6.30
  -2   2  -2  208.38    6.30
  -2   2  -2  210.68    6.00
   2  -2   2  212.48    6.40
   2  -2   2  203.08    6.40
   2  -2   2  203.48    6.20
   2  -2   2  200.68    6.30
   2  -2   2  209.48    6.00
   2  -2   2  206.58    6.80
  -3   2  -2   17.30    2.30
  -3   2  -2   12.00    2.00
  -3   2  -2   15.50    2.40
  -3   2  -2   14.90    1.50
  -3   2  -2   18.30    2.10
  -3   2  -2   14.90    2.10
   3  -2   2   13.10    1.90
   3  -2   2   12.30    1.40
   3  -2   2   16.40    2.40
   3  -2   2   12.40    1.90
   3  -2   2   16.20    2.00
   3  -2   2   20.30    2.30
  -4   2  -2  170.98    5.60
  -4   2  -2  172.38    5.70
  -4   2  -2  164.08    5.90
  -4   2  -2  163.88    4.80
  -4   2  -2  154.58    6.00
   4  -2   2  166.98    4.80
   4  -2   2  156.48    5.80
   4  -2   2  172.38    6.00
   4  -2   2  160.98    5.50
   4  -2   2  171.68    5.70
   4  -2   2  169.28    6.30
   4  -2   2  167.38    5.70
  -5   2  -2   93.49    3.90
  -5   2  -2   86.39    4.00
  -5   2  -2   89.89    3.90
  -5   2  -2   91.49    4.60
  -5   2  -2   89.79    2.90
   5  -2   2   97.99    3.90
   5  -2   2   94.09    2.90
   5  -2   2   97.29    4.90
   5  -2   2   92.69    4.50
   5  -2   2   93.99    4.30
   5  -2   2   90.89    3.90
   5  -2   2   89.69    4.60
  -6   2  -2   44.00    3.90
  -6   2  -2   43.80    3.10
  -6   2  -2   44.90    3.10
  -6   2  -2   44.70    3.10
   6  -2   2   47.70    1.70
   6  -2   2   45.70    4.00
   6  -2   2   45.90    3.90
   6  -2   2   45.20    3.20
   6  -2   2   48.40    3.90
   6  -2   2   43.60    4.30
   6  -2   2   43.90    3.00
  -7   2  -2    3.10    1.90
  -7   2  -2    4.50    2.50
  -7   2  -2    3.90    1.90
  -7   2  -2    3.30    1.90
   7  -2   2   -0.20    2.50
   7  -2   2    2.10    1.70
   7  -2   2    1.60    1.90
   7  -2   2    4.00    2.70
   7  -2   2    1.60    2.60
  -8   2  -2  188.48    7.60
  -8   2  -2  181.38    6.60
  -8   2  -2  186.68    6.50
  -8   2  -2  181.18    6.70
   8  -2   2  156.28   10.10
   8  -2   2  202.68    8.90
   8  -2   2  177.88    7.80
   8  -2   2  178.08    6.70
  -9   2  -2   -1.30    1.90
  -9   2  -2   -1.60    2.60
  -9   2  -2    0.50    2.00
  -9   2  -2   -2.60    1.90
   9  -2   2    1.80    3.20
   9  -2   2   -0.50    2.00
 -10   2  -2    6.30    2.30
 -10   2  -2    5.80    3.10
 -10   2  -2    0.60    2.10
 -10   2  -2    5.70    2.30
  10  -2   2    1.90    3.30
  10  -2   2    0.30    2.10
 -11   2  -2    4.00    2.10
 -11   2  -2    5.20    2.30
 -11   2  -2    0.10    2.10
 -11   2  -2    3.20    3.00
  11  -2   2   -1.20    2.00
  11  -2   2   -2.00    4.20
  11  -2   2   -1.50    3.60
 -12   2  -2   -3.40    3.00
 -12   2  -2    2.10    2.00
 -12   2  -2    0.90    1.90
  12  -2   2    6.30    4.40
  12  -2   2    3.10    5.10
  11   1  -2   15.90    2.20
  11   1  -2   12.00    2.30
  11   1  -2   17.40    4.50
  10   1  -2    5.90    2.30
  10   1  -2    7.60    2.00
  10   1  -2    8.70    2.00
   9   1  -2  129.79    5.60
   9   1  -2  132.39    5.20
  -9  -1   2  126.69    7.30
   8   1  -2   20.30    2.30
   8   1  -2   18.30    2.50
   8   1  -2   20.30    1.50
   8   1  -2   14.80    2.30
   8   1  -2   19.50    3.10
  -8  -1   2   17.50    3.80
  -8  -1   2   21.30    1.70
  -8  -1   2   18.00    1.80
   7   1  -2    0.70    1.70
   7   1  -2    0.30    1.50
   7   1  -2    1.50    2.10
   7   1  -2    0.80    2.60
   7   1  -2    0.50    1.00
   7   1  -2    0.60    1.10
  -7  -1   2    0.40    1.20
  -7  -1   2    0.20    2.90
  -7  -1   2    0.90    2.30
  -7  -1   2    1.00    1.10
   6   1  -2  107.19    3.60
   6   1  -2  110.09    5.10
   6   1  -2   95.29    4.50
   6   1  -2  109.69    5.90
   6   1  -2  108.89    3.60
   6   1  -2  105.29    4.00
  -6  -1   2  107.29    5.40
  -6  -1   2  109.89    5.40
  -6  -1   2  107.39    3.70
  -6  -1   2  112.09    3.70
   5   1  -2   49.20    2.20
   5   1  -2   50.29    2.30
   5   1  -2   49.90    3.10
   5   1  -2   52.19    3.30
   5   1  -2   51.69    4.00
   5   1  -2   45.50    2.50
  -5  -1   2   51.99    3.60
  -5  -1   2   47.50    3.50
  -5  -1   2   49.80    2.30
  -5  -1   2   49.90    2.30
   4   1  -2  661.23   17.50
   4   1  -2  676.73   16.70
   4   1  -2  679.53   17.50
   4   1  -2  659.53   16.70
   4   1  -2  662.83   16.80
   4   1  -2  654.33   18.10
  -4  -1   2  671.43   17.90
  -4  -1   2  669.03   16.70
  -4  -1   2  666.93   17.60
   3   1  -2    5.30    1.60
   3   1  -2    4.00    1.00
   3   1  -2    5.30    1.10
   3   1  -2    3.00    1.70
   3   1  -2    3.80    1.30
   3   1  -2    4.90    1.10
   3   1  -2    4.30    1.00
  -3  -1   2    4.60    1.20
  -3  -1   2    3.70    1.20
  -3  -1   2    5.70    1.90
  -3  -1   2    4.80    1.40
  -3  -1   2    3.80    1.80
   2   1  -2  401.16   10.10
   2   1  -2  384.36   10.10
   2   1  -2  401.06   10.10
   2   1  -2  382.36   10.50
   2   1  -2  375.76    9.90
   2   1  -2  386.26   10.80
  -2  -1   2  388.46   10.00
  -2  -1   2  386.46   10.60
  -2  -1   2  397.36   10.90
  -2  -1   2  379.76   10.10
  -2  -1   2  396.06   10.10
   1   1  -2   -0.60    1.30
   1   1  -2    1.80    1.30
   1   1  -2    1.90    0.80
   1   1  -2    0.50    0.60
   1   1  -2   -0.90    1.00
   1   1  -2   -0.50    1.00
  -1  -1   2    0.90    0.80
  -1  -1   2    0.50    1.20
  -1  -1   2   -0.50    1.20
  -1  -1   2    0.80    1.10
  -1  -1   2    0.90    0.70
  -1  -1   2    1.10    1.40
   0   1  -2    1.10    1.20
   0   1  -2    2.60    1.40
   0   1  -2    2.80    1.20
   0   1  -2    1.00    1.10
   0   1  -2    3.60    1.20
   0   1  -2    1.70    1.20
   0  -1   2    2.00    1.30
   0  -1   2    2.80    1.00
   0  -1   2    1.90    1.20
   0  -1   2    3.00    1.30
   0  -1   2    1.60    1.20
   0  -1   2   -0.20    1.10
  -1   1  -2 3180.38  161.38
  -1   1  -2 3050.99   84.39
   1  -1   2 3154.58  161.98
   1  -1   2 3053.99   84.19
  -2   1  -2 1060.09   25.80
  -2   1  -2 1035.00   25.30
  -2   1  -2 1007.70   25.90
  -2   1  -2 1028.20   25.70
  -2   1  -2 1060.09   25.80
  -2   1  -2 1032.20   25.60
   2  -1   2 1029.70   25.70
   2  -1   2 1040.60   25.80
   2  -1   2 1045.30   25.30
   2  -1   2 1033.40   26.00
   2  -1   2 1021.80   25.70
   2  -1   2 1014.90   25.60
   2  -1   2 1033.30   25.80
  -3   1  -2   16.80    1.80
  -3   1  -2   11.50    2.00
  -3   1  -2   17.30    1.90
  -3   1  -2   19.70    1.90
  -3   1  -2   16.20    2.10
  -3   1  -2   15.90    1.30
   3  -1   2   15.50    1.80
   3  -1   2   15.30    1.90
   3  -1   2   20.50    2.20
   3  -1   2   16.90    2.20
   3  -1   2   14.30    1.20
   3  -1   2   18.30    1.90
   3  -1   2   13.10    2.00
  -4   1  -2  133.79    5.00
  -4   1  -2  135.49    4.40
  -4   1  -2  131.89    3.50
  -4   1  -2  132.89    5.20
  -4   1  -2  129.59    5.00
  -4   1  -2  138.89    4.80
   4  -1   2  126.19    4.90
   4  -1   2  135.09    4.60
   4  -1   2  134.49    3.50
   4  -1   2  133.59    5.30
   4  -1   2  134.99    5.10
   4  -1   2  128.29    4.70
  -5   1  -2    1.10    1.30
  -5   1  -2   -0.10    1.20
  -5   1  -2   -1.10    1.70
  -5   1  -2    1.40    1.40
   5  -1   2    0.60    1.40
   5  -1   2    0.90    1.70
   5  -1   2   -1.10    1.60
   5  -1   2   -0.30    1.60
   5  -1   2   -1.20    1.40
  -6   1  -2   25.80    2.80
  -6   1  -2   22.70    2.30
  -6   1  -2   23.30    2.30
  -6   1  -2   20.70    2.10
   6  -1   2   22.50    2.40
   6  -1   2   17.60    2.50
   6  -1   2   18.10    2.70
   6  -1   2   20.20    2.20
   6  -1   2   25.90    3.30
  -7   1  -2  133.59    5.30
  -7   1  -2  139.19    4.90
  -7   1  -2  135.69    5.40
  -7   1  -2  140.09    5.80
   7  -1   2  135.89    5.90
   7  -1   2  144.29    5.30
   7  -1   2  131.99    5.20
   7  -1   2  136.19    6.70
   7  -1   2  138.29    6.50
  -8   1  -2    0.80    2.40
  -8   1  -2    0.60    1.80
  -8   1  -2    3.10    1.80
  -8   1  -2   -1.50    1.50
   8  -1   2   -2.30    2.20
   8  -1   2    0.80    1.90
   8  -1   2    0.10    1.60
   8  -1   2   -1.50    2.40
   8  -1   2   -5.70    2.30
  -9   1  -2   18.50    3.10
  -9   1  -2   32.90    3.30
  -9   1  -2   30.10    3.00
  -9   1  -2   26.10    2.60
   9  -1   2   28.10    2.90
   9  -1   2   20.80    3.30
   9  -1   2   30.10    4.50
 -10   1  -2   -0.10    2.00
 -10   1  -2    0.80    2.10
 -10   1  -2    1.60    1.50
 -10   1  -2    0.90    2.70
  10  -1   2   -0.80    3.20
  10  -1   2    1.20    1.90
 -11   1  -2    3.30    2.90
 -11   1  -2    1.10    2.00
 -11   1  -2   -0.90    2.00
 -11   1  -2    1.20    1.50
  11  -1   2    0.60    3.40
  11  -1   2    0.60    2.00
 -12   1  -2    2.90    2.90
 -12   1  -2   -2.00    2.00
 -12   1  -2    1.80    2.00
  12  -1   2   -2.30    3.50
  11   0  -2   16.40    4.90
  11   0  -2   13.90    2.20
  10   0  -2   56.29    3.80
  10   0  -2   57.99    4.20
  10   0  -2   57.89    6.70
  10   0  -2   57.99    3.60
   9   0  -2  153.68    6.20
   9   0  -2  156.38    6.00
   9   0  -2  154.88    5.90
   8   0  -2  144.49    5.60
   8   0  -2  136.29    6.90
   8   0  -2  139.69    5.50
   8   0  -2  142.09    5.70
  -8   0   2  148.29    7.20
   7   0  -2    1.90    2.60
   7   0  -2    1.40    1.70
   7   0  -2    0.80    1.60
   7   0  -2    1.20    1.80
   7   0  -2   -0.90    2.00
   7   0  -2    0.20    0.40
   7   0  -2    0.30    0.40
  -7   0   2   -0.30    0.60
  -7   0   2    0.20    0.60
  -7   0   2   -1.30    2.60
   6   0  -2    1.30    2.00
   6   0  -2    3.40    1.60
   6   0  -2    4.30    2.40
   6   0  -2    3.40    0.70
   6   0  -2    2.10    1.60
   6   0  -2    3.00    0.80
   6   0  -2    1.40    1.50
  -6   0   2    2.00    0.90
  -6   0   2    2.50    1.50
  -6   0   2    2.90    0.80
  -6   0   2    3.20    2.60
   5   0  -2  240.18    7.30
   5   0  -2  242.58    6.20
   5   0  -2  243.08    7.20
   5   0  -2  237.58    8.30
   5   0  -2  240.68    6.20
   5   0  -2  235.78    7.80
  -5   0   2  243.78    6.20
  -5   0   2  257.17    6.20
  -5   0   2  226.28    7.00
  -5   0   2  236.28    8.00
   4   0  -2  868.51   23.30
   4   0  -2  857.81   22.80
   4   0  -2  901.21   21.70
   4   0  -2  871.61   22.60
   4   0  -2  892.21   22.40
   4   0  -2  922.81   21.70
  -4   0   2  870.51   22.90
  -4   0   2  914.21   23.10
  -4   0   2  874.01   22.40
  -4   0   2  910.01   21.70
  -4   0   2  902.11   21.70
   3   0  -2  648.84   15.00
   3   0  -2  607.64   16.30
   3   0  -2  622.74   15.00
   3   0  -2  606.54   15.90
   3   0  -2  599.14   15.80
   3   0  -2  625.04   15.60
  -3   0   2  604.74   15.70
  -3   0   2  608.14   15.90
  -3   0   2  579.84   16.10
  -3   0   2  628.34   15.00
   2   0  -2    0.60    0.60
   2   0  -2   -1.60    1.20
   2   0  -2   -0.50    0.90
   2   0  -2    0.70    0.60
  -2   0   2    0.10    0.70
  -2   0   2    0.70    1.40
  -2   0   2   -0.60    0.60
  -2   0   2    1.40    1.00
  -2   0   2    0.50    1.00
  -2   0   2   -1.40    1.30
   1   0  -2   35.60    1.80
   1   0  -2   37.60    1.60
   1   0  -2   40.80    1.60
   1   0  -2   39.30    1.60
   1   0  -2   39.40    2.20
  -1   0   2   42.10    2.10
  -1   0   2   37.20    1.60
  -1   0   2   37.80    1.60
  -1   0   2   38.50    2.20
   0   0   2    0.30    0.30
  -1   0  -2 9811.52  242.98
  -1   0  -2 9665.53  317.77
   1   0   2 9999.00  243.18
   1   0   2 9675.13  316.07
  -2   0  -2  441.26   11.00
  -2   0  -2  405.56   10.80
  -2   0  -2  415.36   10.90
  -2   0  -2  419.76   11.00
  -2   0  -2  418.16   10.40
  -2   0  -2  415.36   10.90
  -2   0  -2  423.76   10.70
   2   0   2  414.86   10.90
   2   0   2  419.36   10.90
   2   0   2  421.26   10.90
   2   0   2  411.56   10.80
   2   0   2  417.66   11.00
   2   0   2  425.86   10.90
  -3   0  -2    2.20    1.30
  -3   0  -2   -0.30    0.20
  -3   0  -2   -0.60    1.40
  -3   0  -2    2.20    1.00
  -3   0  -2    0.00    1.30
  -3   0  -2   -0.40    1.10
   3   0   2   -0.50    1.30
   3   0   2    0.60    1.30
   3   0   2    0.10    1.30
   3   0   2    0.20    1.10
   3   0   2    0.70    1.30
  -4   0  -2   66.89    3.60
  -4   0  -2   69.49    3.00
  -4   0  -2   69.29    2.60
  -4   0  -2   69.69    3.40
   4   0   2   63.99    2.90
   4   0   2   69.09    3.30
   4   0   2   63.69    3.40
   4   0   2   59.99    3.00
   4   0   2   65.19    3.70
  -5   0  -2   94.29    3.80
  -5   0  -2  116.29    4.80
  -5   0  -2  101.59    3.40
  -5   0  -2  102.69    4.20
  -5   0  -2  104.09    3.90
   5   0   2  118.59    5.00
   5   0   2   96.99    4.50
   5   0   2  103.19    4.20
   5   0   2   98.29    3.90
   5   0   2  101.19    4.00
  -6   0  -2  152.08    5.30
  -6   0  -2  148.09    5.30
  -6   0  -2  150.58    4.70
  -6   0  -2  156.58    5.70
  -6   0  -2  163.08    6.40
   6   0   2  155.98    6.50
   6   0   2  161.88    5.40
   6   0   2  152.98    5.30
   6   0   2  160.08    5.70
   6   0   2  165.18    6.30
  -7   0  -2    9.80    2.00
  -7   0  -2    9.60    2.90
  -7   0  -2   12.30    2.10
  -7   0  -2    9.60    1.50
  -7   0  -2    7.20    2.20
   7   0   2   14.20    2.80
   7   0   2    8.70    1.80
   7   0   2    7.30    1.90
   7   0   2   11.50    3.10
  -8   0  -2    2.50    1.20
  -8   0  -2    3.00    2.20
  -8   0  -2    2.70    1.90
  -8   0  -2    1.00    2.50
  -8   0  -2    2.20    1.90
   8   0   2    1.90    2.50
   8   0   2    5.40    2.60
   8   0   2    0.80    2.20
   8   0   2    2.30    1.90
  -9   0  -2    0.40    1.90
  -9   0  -2    0.90    1.10
  -9   0  -2   -0.60    2.10
  -9   0  -2    2.20    2.10
   9   0   2    4.60    2.00
   9   0   2    1.30    2.80
   9   0   2    3.60    2.40
 -10   0  -2    3.10    2.00
 -10   0  -2   -0.50    2.20
 -10   0  -2    0.40    2.10
  10   0   2   -1.80    2.90
  10   0   2    2.90    2.00
  10   0   2   -2.00    2.60
 -11   0  -2   11.30    2.30
 -11   0  -2   10.70    2.90
 -11   0  -2   13.40    2.70
  11   0   2    6.20    4.00
  11   0   2    8.00    2.20
 -12   0  -2   10.00    2.30
 -12   0  -2    3.30    2.80
 -12   0  -2    3.10    2.20
  12   0   2    6.70    4.20
  11  -1  -2   27.00    2.70
  11  -1  -2   20.40    4.60
  10  -1  -2   12.60    3.40
  10  -1  -2   13.30    2.10
  10  -1  -2   12.60    2.00
  10  -1  -2    9.00    3.90
   9  -1  -2   24.80    3.20
   9  -1  -2   21.80    2.40
   9  -1  -2   22.20    4.30
   9  -1  -2   20.80    2.50
  -9   1   2   27.10    2.80
   8  -1  -2   16.40    2.30
   8  -1  -2   15.60    2.60
   8  -1  -2   20.10    2.30
   8  -1  -2   21.50    3.70
  -8   1   2   20.50    2.60
   7  -1  -2   16.30    2.10
   7  -1  -2   13.70    2.00
   7  -1  -2   21.50    3.50
   7  -1  -2   15.00    2.60
   7  -1  -2   17.00    3.30
  -7   1   2   16.80    2.40
  -7   1   2   15.30    3.20
   6  -1  -2 1844.22   47.20
   6  -1  -2 1847.32   46.20
   6  -1  -2 1901.51   46.20
   6  -1  -2 1868.41   47.60
  -6   1   2 1851.31   46.20
  -6   1   2 1862.41   47.10
   5  -1  -2  114.29    4.30
   5  -1  -2  110.29    5.00
   5  -1  -2  114.19    4.50
   5  -1  -2  116.09    5.30
  -5   1   2  121.79    4.30
  -5   1   2  117.59    5.00
   4  -1  -2   61.69    3.40
   4  -1  -2   63.89    3.10
   4  -1  -2   63.49    3.60
   4  -1  -2   67.39    3.00
  -4   1   2   63.19    2.90
  -4   1   2   66.89    3.40
   3  -1  -2    5.50    1.40
   3  -1  -2    2.30    1.30
   3  -1  -2    6.30    1.60
   3  -1  -2    4.00    1.40
  -3   1   2    6.80    1.50
  -3   1   2    6.10    1.70
   2  -1  -2  446.96   11.60
   2  -1  -2  439.56   11.70
   2  -1  -2  445.26   11.70
   2  -1  -2  443.76   11.60
  -2   1   2  440.96   11.60
  -2   1   2  454.35   11.60
   1  -1  -2  607.94   15.40
   1  -1  -2  604.84   14.80
   1  -1  -2  608.04   14.80
   1  -1  -2  609.54   15.20
  -1   1   2  616.84   15.40
  -1   1   2  602.94   14.80
  -1   1   2  611.34   15.20
   0  -1  -2 1255.17   30.90
   0   1   2 1284.97   30.90
   0   1   2 1249.38   30.90
  -1  -1  -2   28.70    1.70
  -1  -1  -2   26.80    1.30
  -1  -1  -2   25.50    1.60
  -1  -1  -2   25.90    1.70
  -1  -1  -2   27.00    1.70
  -1  -1  -2   27.90    1.60
   1   1   2   27.90    1.60
   1   1   2   28.40    1.60
   1   1   2   27.10    1.50
   1   1   2   26.10    1.60
   1   1   2   30.60    1.60
   1   1   2   28.60    1.50
   1   1   2   29.50    1.30
   1   1   2   30.30    1.80
  -2  -1  -2    9.70    1.30
  -2  -1  -2    9.80    1.40
  -2  -1  -2   10.30    1.30
  -2  -1  -2    8.40    1.30
   2   1   2    9.10    1.30
   2   1   2    8.60    1.20
   2   1   2   10.60    1.20
   2   1   2   10.90    1.30
   2   1   2    8.90    0.90
   2   1   2    8.70    1.20
  -3  -1  -2  519.05   12.90
  -3  -1  -2  533.45   13.40
  -3  -1  -2  527.05   13.60
  -3  -1  -2  536.85   13.80
  -3  -1  -2  524.15   12.90
  -3  -1  -2  518.95   13.60
   3   1   2  514.55   13.80
   3   1   2  527.55   12.90
   3   1   2  521.25   13.40
   3   1   2  527.05   13.60
   3   1   2  525.45   13.60
  -4  -1  -2   23.80    2.30
  -4  -1  -2   21.20    1.20
  -4  -1  -2   23.20    1.00
  -4  -1  -2   29.10    2.60
  -4  -1  -2   21.90    2.30
   4   1   2   23.40    2.10
   4   1   2   24.00    2.60
   4   1   2   25.30    2.30
   4   1   2   25.30    2.10
   4   1   2   22.60    0.90
  -5  -1  -2   21.00    1.10
  -5  -1  -2   25.40    2.70
  -5  -1  -2   21.30    1.90
  -5  -1  -2   19.70    2.00
  -5  -1  -2   21.00    2.00
   5   1   2   17.70    0.60
   5   1   2   20.30    2.20
   5   1   2   22.00    2.60
   5   1   2   21.60    2.20
   5   1   2   19.90    2.00
  -6  -1  -2   22.50    2.40
  -6  -1  -2   23.90    2.50
  -6  -1  -2   30.70    3.00
  -6  -1  -2   24.90    2.50
  -6  -1  -2   26.60    1.20
   6   1   2   27.00    2.90
   6   1   2   23.40    2.60
   6   1   2   26.80    2.40
  -7  -1  -2   55.99    4.40
  -7  -1  -2   56.89    3.40
  -7  -1  -2   54.29    1.80
  -7  -1  -2   54.39    3.30
  -7  -1  -2   56.59    3.50
   7   1   2   53.09    4.20
   7   1   2   65.19    3.60
   7   1   2   58.99    3.30
   7   1   2   56.99    4.60
  -8  -1  -2   39.10    3.40
  -8  -1  -2   34.30    3.30
  -8  -1  -2   34.10    3.40
  -8  -1  -2   50.69    4.70
   8   1   2   35.80    4.10
   8   1   2   35.50    4.20
   8   1   2   41.60    4.90
   8   1   2   38.70    3.20
   8   1   2   33.90    3.00
   8   1   2   34.70    3.50
  -9  -1  -2   38.60    3.40
  -9  -1  -2   35.40    3.50
  -9  -1  -2   34.10    3.60
   9   1   2   37.00    3.70
   9   1   2   32.70    4.30
   9   1   2   38.00    3.30
 -10  -1  -2    0.00    1.80
 -10  -1  -2    2.40    2.20
 -10  -1  -2    2.60    2.20
 -10  -1  -2    5.90    3.10
  10   1   2    4.00    2.10
  10   1   2    3.10    3.10
  10   1   2    2.20    2.30
 -11  -1  -2    1.90    2.20
 -11  -1  -2   -1.10    2.10
 -11  -1  -2    6.80    2.30
  11   1   2    2.70    2.00
  11   1   2   -1.60    2.10
  11   1   2    3.00    3.40
 -12  -1  -2    0.20    1.90
 -12  -1  -2   -0.20    2.10
  12   1   2    0.80    3.70
  11  -2  -2    6.10    4.10
  10  -2  -2   -1.10    1.50
  10  -2  -2   -2.00    2.90
  10  -2  -2    1.60    1.60
 -10   2   2   -0.10    2.20
   9  -2  -2    8.40    3.50
   9  -2  -2    9.80    2.00
   9  -2  -2    8.20    1.90
   9  -2  -2   10.00    3.50
  -9   2   2    6.10    2.50
   8  -2  -2    3.20    1.70
   8  -2  -2    2.00    2.40
   8  -2  -2   -0.80    3.00
   8  -2  -2    2.70    1.70
  -8   2   2    4.70    2.20
   7  -2  -2  420.96   13.00
   7  -2  -2  467.05   12.40
   7  -2  -2  443.16   14.10
   7  -2  -2  449.95   14.30
   7  -2  -2  436.96   12.30
   7  -2  -2  422.46   13.90
  -7   2   2  424.76   12.50
   6  -2  -2   59.09    4.00
   6  -2  -2   68.69    5.00
   6  -2  -2   61.79    4.50
   6  -2  -2   61.19    4.50
   6  -2  -2   63.09    3.40
  -6   2   2   57.49    3.60
   5  -2  -2    6.50    2.30
   5  -2  -2    5.20    1.80
   5  -2  -2    5.40    2.00
   5  -2  -2    2.60    1.30
  -5   2   2    2.70    2.00
  -5   2   2    2.60    1.60
   4  -2  -2   62.59    3.00
   4  -2  -2   67.59    3.30
   4  -2  -2   65.99    3.70
  -4   2   2   70.59    1.80
  -4   2   2   66.49    3.20
  -4   2   2   72.69    3.40
  -4   2   2   65.89    1.80
   3  -2  -2   12.00    0.80
   3  -2  -2   12.20    1.50
   3  -2  -2   15.10    1.90
   3  -2  -2   12.70    0.80
   3  -2  -2   13.00    1.90
  -3   2   2   18.70    2.10
  -3   2   2   14.70    1.70
  -3   2   2   11.70    0.90
  -3   2   2   12.20    0.90
   2  -2  -2  264.47    6.50
   2  -2  -2  243.18    7.20
   2  -2  -2  262.87    6.50
   2  -2  -2  250.57    7.30
  -2   2   2  255.77    6.50
  -2   2   2  254.27    7.30
  -2   2   2  255.57    6.50
  -2   2   2  257.27    6.90
  -2   2   2  248.38    7.20
   1  -2  -2 2116.89   52.39
  -1   2   2 2159.18   51.99
  -1   2   2 2147.59   52.39
  -1   2   2 2187.38   52.49
   0  -2  -2  117.59    3.70
   0  -2  -2  115.59    3.00
   0  -2  -2  114.99    3.50
   0  -2  -2  111.69    3.80
   0  -2  -2  118.59    3.50
   0   2   2  113.69    3.00
   0   2   2  113.89    3.80
   0   2   2  113.29    3.60
   0   2   2  110.49    3.70
   0   2   2  115.19    3.40
  -1  -2  -2   16.40    1.40
  -1  -2  -2   17.40    1.50
  -1  -2  -2   16.90    1.60
  -1  -2  -2   13.70    1.50
   1   2   2   12.20    1.50
   1   2   2   12.40    1.30
   1   2   2   13.90    1.00
   1   2   2   10.90    1.30
   1   2   2   15.70    1.60
   1   2   2   12.60    1.40
  -2  -2  -2 3771.02  182.48
   2   2   2 3690.03   99.89
  -3  -2  -2 1290.87   32.10
  -3  -2  -2 1309.07   32.50
  -3  -2  -2 1313.67   32.60
  -3  -2  -2 1308.37   32.10
  -3  -2  -2 1322.07   32.80
   3   2   2 1311.87   32.50
   3   2   2 1310.17   32.10
   3   2   2 1332.07   32.60
   3   2   2 1332.07   32.60
   3   2   2 1321.07   32.80
  -4  -2  -2   95.99    3.10
  -4  -2  -2   97.69    4.40
  -4  -2  -2   86.49    3.80
  -4  -2  -2   98.19    3.80
  -4  -2  -2  100.59    3.50
   4   2   2   99.99    3.90
   4   2   2   94.69    3.30
   4   2   2   98.19    3.90
   4   2   2   97.39    4.20
   4   2   2   98.79    3.20
   4   2   2   92.89    4.10
  -5  -2  -2    8.20    1.40
  -5  -2  -2   10.10    1.70
  -5  -2  -2   10.80    2.20
  -5  -2  -2    8.60    1.00
   5   2   2    7.60    1.90
   5   2   2    6.90    1.30
   5   2   2    6.40    1.50
   5   2   2    8.30    1.10
   5   2   2    7.00    1.60
   5   2   2   10.30    2.20
  -6  -2  -2   17.50    2.10
  -6  -2  -2   17.80    2.70
  -6  -2  -2   15.20    2.00
  -6  -2  -2   12.80    1.70
   6   2   2   11.90    2.00
   6   2   2   15.30    1.50
   6   2   2   16.60    1.80
   6   2   2   15.60    2.40
   6   2   2    9.90    1.70
   6   2   2    9.30    2.20
  -7  -2  -2   26.80    3.20
  -7  -2  -2   23.80    2.20
  -7  -2  -2   25.60    2.80
  -7  -2  -2   22.00    2.50
   7   2   2   26.30    2.60
   7   2   2   21.00    2.90
   7   2   2   23.10    3.10
   7   2   2   26.90    2.80
   7   2   2   23.30    1.70
   7   2   2   22.30    2.50
  -8  -2  -2  283.47    8.50
  -8  -2  -2  283.27   10.30
  -8  -2  -2  276.97    8.80
  -8  -2  -2  289.77    8.90
   8   2   2  280.07    7.30
   8   2   2  273.07    8.90
   8   2   2  281.67    8.90
   8   2   2  268.57   10.00
   8   2   2  280.17   10.40
   8   2   2  275.07    8.40
  -9  -2  -2   10.70    2.40
  -9  -2  -2    4.00    3.00
  -9  -2  -2    4.90    1.90
  -9  -2  -2   11.40    2.60
   9   2   2    4.90    3.10
   9   2   2    7.00    2.00
   9   2   2    9.30    2.30
 -10  -2  -2   24.10    2.70
 -10  -2  -2   29.10    3.20
 -10  -2  -2   26.60    4.40
 -10  -2  -2   28.10    3.00
  10   2   2   31.00    5.00
  10   2   2   22.70    2.70
  10   2   2   22.90    2.80
 -11  -2  -2   14.60    4.00
 -11  -2  -2   15.30    2.60
 -11  -2  -2   10.10    2.70
  11   2   2   14.10    2.40
  11   2   2    7.20    3.60
  11   2   2   11.90    2.40
 -12  -2  -2    3.00    2.20
 -12  -2  -2    4.00    2.40
  12   2   2    9.30    4.50
  11  -3  -2   10.50    3.80
 -11   3   2   11.20    3.00
  10  -3  -2    5.70    1.80
  10  -3  -2   -0.20    3.20
  10  -3  -2    6.10    1.80
 -10   3   2    4.00    2.70
   9  -3  -2   -0.70    1.60
   9  -3  -2   -0.50    2.80
   9  -3  -2    1.40    1.60
  -9   3   2    3.00    2.50
   8  -3  -2   90.89    6.40
   8  -3  -2   84.99    4.10
   8  -3  -2   87.69    5.60
  -8   3   2   88.59    4.90
   7  -3  -2   27.10    3.80
   7  -3  -2   25.80    2.60
   7  -3  -2   17.80    3.00
   7  -3  -2   28.70    3.90
  -7   3   2   19.20    2.90
   6  -3  -2    0.10    1.40
   6  -3  -2    1.50    0.70
   6  -3  -2   -1.50    2.00
   6  -3  -2    2.40    2.30
   6  -3  -2    1.20    2.40
  -6   3   2    1.00    0.80
  -6   3   2    1.00    0.80
  -6   3   2   -0.50    1.90
   5  -3  -2   28.00    3.40
   5  -3  -2   28.80    3.10
   5  -3  -2   29.00    2.50
   5  -3  -2   26.90    1.40
   5  -3  -2   24.10    1.50
   5  -3  -2   29.10    3.10
  -5   3   2   23.70    1.50
  -5   3   2   27.20    1.60
  -5   3   2   27.70    2.90
   4  -3  -2   82.59    2.70
   4  -3  -2   81.79    4.40
   4  -3  -2   80.79    4.10
   4  -3  -2   79.09    4.00
   4  -3  -2   81.09    3.50
   4  -3  -2   82.89    2.80
  -4   3   2   86.79    2.80
  -4   3   2   79.89    2.70
  -4   3   2   86.89    3.90
  -4   3   2   87.09    3.80
   3  -3  -2 1065.59   27.40
   3  -3  -2 1130.19   26.50
   3  -3  -2 1075.99   26.40
   3  -3  -2 1078.59   27.40
   3  -3  -2 1068.19   27.10
  -3   3   2 1050.89   27.10
  -3   3   2 1069.69   26.40
  -3   3   2 1061.99   27.30
  -3   3   2 1094.89   26.40
   2  -3  -2  746.73   19.00
   2  -3  -2  744.13   18.40
   2  -3  -2  753.82   19.40
   2  -3  -2  742.43   19.20
   2  -3  -2  744.63   19.00
   2  -3  -2  746.13   18.50
  -2   3   2  754.72   18.50
  -2   3   2  718.33   19.00
  -2   3   2  701.93   19.10
  -2   3   2  751.72   18.40
   1  -3  -2   30.60    2.50
   1  -3  -2   29.80    1.80
   1  -3  -2   34.10    1.90
   1  -3  -2   31.20    2.10
   1  -3  -2   31.50    2.70
   1  -3  -2   30.30    2.40
  -1   3   2   29.90    1.90
  -1   3   2   30.40    2.10
  -1   3   2   28.30    2.20
  -1   3   2   30.10    1.90
  -1   3   2   29.10    2.40
   0  -3  -2    9.80    1.50
   0  -3  -2    9.70    1.50
   0  -3  -2   11.30    1.50
   0  -3  -2    9.60    1.00
   0  -3  -2   10.50    1.50
   0  -3  -2   11.90    1.90
   0   3   2    9.20    1.30
   0   3   2   11.10    1.60
   0   3   2   10.20    1.60
   0   3   2    8.60    1.00
   0   3   2    8.00    1.60
  -1  -3  -2   28.00    1.70
  -1  -3  -2   25.10    2.40
  -1  -3  -2   26.70    2.20
  -1  -3  -2   28.60    2.10
  -1  -3  -2   25.30    2.30
   1   3   2   27.80    2.20
   1   3   2   29.10    1.90
   1   3   2   29.10    1.60
   1   3   2   28.20    2.40
   1   3   2   27.20    2.30
   1   3   2   30.50    2.10
  -2  -3  -2   58.89    3.10
  -2  -3  -2   65.09    2.70
  -2  -3  -2   62.39    3.00
  -2  -3  -2   58.69    2.90
  -2  -3  -2   61.99    2.50
   2   3   2   60.89    2.30
   2   3   2   61.99    2.70
   2   3   2   70.49    3.00
   2   3   2   67.49    3.00
   2   3   2   64.39    3.10
   2   3   2   62.29    2.90
  -3  -3  -2    3.90    1.60
  -3  -3  -2    5.20    1.00
  -3  -3  -2    7.10    1.80
   3   3   2    7.40    1.50
   3   3   2    3.70    1.40
   3   3   2    6.60    0.90
   3   3   2    3.60    1.80
   3   3   2    5.30    1.60
   3   3   2    4.20    0.90
   3   3   2    3.90    1.60
  -4  -3  -2  457.15   12.40
  -4  -3  -2  467.15   12.90
  -4  -3  -2  460.45   11.60
  -4  -3  -2  445.16   12.00
  -4  -3  -2  461.95   12.50
   4   3   2  454.95   11.60
   4   3   2  466.95   12.80
   4   3   2  463.65   12.10
   4   3   2  453.05   12.70
   4   3   2  455.85   12.40
   4   3   2  452.25   12.40
  -5  -3  -2  711.63   17.90
  -5  -3  -2  703.23   18.20
  -5  -3  -2  802.52   19.00
  -5  -3  -2  718.13   19.30
   5   3   2  709.13   17.90
   5   3   2  704.43   18.70
   5   3   2  705.83   19.20
   5   3   2  690.73   19.20
   5   3   2  723.33   18.80
   5   3   2  695.23   18.20
  -6  -3  -2  180.78    6.20
  -6  -3  -2  169.58    5.30
  -6  -3  -2  178.48    6.90
  -6  -3  -2  176.28    5.20
   6   3   2  170.28    6.10
   6   3   2  175.58    5.20
   6   3   2  177.58    6.80
   6   3   2  184.18    6.20
   6   3   2  172.68    5.50
   6   3   2  175.08    6.80
  -7  -3  -2   36.30    2.40
  -7  -3  -2   40.00    3.40
  -7  -3  -2   35.10    3.30
  -7  -3  -2   37.30    3.90
   7   3   2   36.90    3.80
   7   3   2   34.70    3.20
   7   3   2   32.80    3.60
   7   3   2   33.10    2.30
   7   3   2   33.30    3.20
   7   3   2   32.70    2.60
  -8  -3  -2  119.89    5.40
  -8  -3  -2  124.59    5.60
  -8  -3  -2  122.39    6.50
  -8  -3  -2  119.09    4.40
   8   3   2  130.49    5.40
   8   3   2  121.19    4.30
   8   3   2  119.69    5.40
   8   3   2  108.69    6.60
   8   3   2  118.69    6.40
   8   3   2  117.89    4.30
  -9  -3  -2   88.89    6.10
  -9  -3  -2   87.69    4.70
  -9  -3  -2   76.89    4.70
  -9  -3  -2   78.79    3.70
   9   3   2   82.79    3.70
   9   3   2   92.99    4.80
   9   3   2   83.39    3.30
 -10  -3  -2   25.50    3.30
 -10  -3  -2   35.00    4.80
 -10  -3  -2   25.40    3.10
  10   3   2   25.60    2.70
  10   3   2   27.80    3.20
  10   3   2   22.10    1.50
  10   3   2   24.30    1.40
 -11  -3  -2    6.80    2.40
 -11  -3  -2    0.80    2.60
 -11  -3  -2    5.40    3.50
  11   3   2    1.60    2.20
  11   3   2   -1.60    3.30
  11   3   2    4.50    1.60
 -12  -3  -2   16.90    2.90
 -12  -3  -2   22.60    3.20
 -12  -3  -2   29.60    5.20
  12   3   2   25.40    5.30
  11  -4  -2   -3.20    3.20
 -11   4   2   -1.60    2.70
  10  -4  -2    3.00    1.70
  10  -4  -2   -2.70    2.90
 -10   4   2    1.40    2.80
   9  -4  -2  104.19    7.50
   9  -4  -2  103.99    4.80
   9  -4  -2   97.29    4.50
  -9   4   2   98.89    5.70
   8  -4  -2   11.10    2.00
   8  -4  -2    8.30    3.50
  -8   4   2   13.10    3.10
   7  -4  -2    9.40    1.90
   7  -4  -2    5.90    2.80
   7  -4  -2    4.50    2.80
   7  -4  -2    6.80    0.90
  -7   4   2    6.30    2.70
  -7   4   2    5.90    1.10
  -7   4   2    5.80    1.10
   6  -4  -2    0.90    1.10
   6  -4  -2    1.40    2.40
   6  -4  -2    4.70    2.50
   6  -4  -2    0.40    1.60
   6  -4  -2    1.00    2.60
   6  -4  -2    0.70    1.00
  -6   4   2    0.60    2.10
  -6   4   2   -0.80    1.20
  -6   4   2    2.80    1.20
   5  -4  -2    3.60    1.30
   5  -4  -2    2.10    2.00
   5  -4  -2    2.80    1.60
   5  -4  -2    2.10    1.10
   5  -4  -2   -0.70    2.10
   5  -4  -2   -0.20    2.40
  -5   4   2    2.50    2.10
  -5   4   2    2.10    1.20
  -5   4   2    1.70    1.70
  -5   4   2    1.30    1.30
   4  -4  -2   79.29    4.20
   4  -4  -2   68.89    3.00
   4  -4  -2   71.39    4.20
   4  -4  -2   73.29    2.90
   4  -4  -2   75.69    3.60
  -4   4   2   72.29    3.10
  -4   4   2   72.59    3.70
  -4   4   2   73.89    3.00
  -4   4   2   65.19    4.10
  -4   4   2   77.99    4.00
   3  -4  -2    0.60    1.90
   3  -4  -2    2.90    1.20
   3  -4  -2    2.50    1.50
   3  -4  -2    0.10    1.70
   3  -4  -2    1.00    1.60
   3  -4  -2    2.60    1.20
  -3   4   2    0.70    1.40
  -3   4   2    3.50    1.30
  -3   4   2    0.40    1.20
  -3   4   2    0.20    1.80
  -3   4   2    2.70    1.70
   2  -4  -2  208.68    6.40
   2  -4  -2  201.98    6.90
   2  -4  -2  202.88    6.10
   2  -4  -2  201.38    6.00
   2  -4  -2  188.98    6.50
   2  -4  -2  198.98    6.40
  -2   4   2  200.38    6.00
  -2   4   2  198.18    6.30
  -2   4   2  208.28    6.00
  -2   4   2  202.98    6.50
  -2   4   2  198.28    6.50
   1  -4  -2   17.50    0.70
   1  -4  -2   19.10    1.90
   1  -4  -2   15.20    1.70
   1  -4  -2   14.70    2.10
   1  -4  -2   13.10    2.20
   1  -4  -2   17.70    1.90
  -1   4   2   14.50    1.60
  -1   4   2   13.60    2.00
  -1   4   2   20.40    1.90
  -1   4   2   18.60    2.30
  -1   4   2   14.30    1.80
   0  -4  -2  125.19    4.40
   0  -4  -2  117.09    4.40
   0  -4  -2  116.79    4.30
   0  -4  -2  135.59    4.70
   0  -4  -2  118.79    4.00
   0  -4  -2  124.99    4.90
   0   4   2  117.79    4.00
   0   4   2  120.69    4.60
   0   4   2  118.59    4.40
   0   4   2  122.19    4.30
   0   4   2  121.49    4.70
   0   4   2  120.39    4.40
  -1  -4  -2  184.98    5.10
  -1  -4  -2  186.78    5.70
  -1  -4  -2  186.98    6.10
  -1  -4  -2  193.68    5.70
  -1  -4  -2  191.28    6.30
  -1  -4  -2  199.08    6.20
  -1  -4  -2  189.68    6.10
   1   4   2  191.58    6.20
   1   4   2  192.48    5.80
   1   4   2  192.38    6.00
   1   4   2  193.88    6.00
   1   4   2  193.38    5.70
   1   4   2  197.38    6.20
  -2  -4  -2  349.87    9.80
  -2  -4  -2  350.16    9.40
  -2  -4  -2  357.36   10.30
  -2  -4  -2  361.06   10.00
  -2  -4  -2  348.47   10.00
  -2  -4  -2  356.16   10.10
   2   4   2  399.86   10.20
   2   4   2  358.56   10.00
   2   4   2  344.67   10.10
   2   4   2  357.56   10.00
   2   4   2  351.76    9.50
   2   4   2  344.67    9.70
  -3  -4  -2 1042.20   26.50
  -3  -4  -2 1051.59   26.80
  -3  -4  -2 1044.20   25.70
  -3  -4  -2 1050.99   26.60
  -3  -4  -2 1063.09   26.70
  -3  -4  -2 1063.29   26.30
  -3  -4  -2 1024.20   26.40
   3   4   2 1065.19   26.50
   3   4   2 1034.60   25.80
   3   4   2 1071.09   26.60
   3   4   2 1007.80   26.70
   3   4   2 1045.60   26.60
   3   4   2 1034.80   26.50
  -4  -4  -2 1044.00   26.00
  -4  -4  -2 1065.59   27.00
  -4  -4  -2 1092.69   27.50
  -4  -4  -2 1048.50   27.10
  -4  -4  -2 1036.00   26.70
  -4  -4  -2 1104.09   27.10
  -4  -4  -2 1056.09   27.20
   4   4   2 1085.19   26.80
   4   4   2 1077.29   27.10
   4   4   2 1053.29   27.10
   4   4   2 1043.40   27.30
   4   4   2 1050.39   27.20
   4   4   2 1033.70   25.90
  -5  -4  -2  115.29    4.90
  -5  -4  -2  112.99    3.40
  -5  -4  -2  113.59    4.60
  -5  -4  -2  110.99    4.30
  -5  -4  -2  107.09    5.20
   5   4   2  107.59    4.60
   5   4   2  113.49    4.60
   5   4   2  105.89    5.00
   5   4   2  114.79    4.50
   5   4   2  116.19    5.10
  -6  -4  -2   62.29    4.50
  -6  -4  -2   57.89    2.30
  -6  -4  -2   60.49    3.60
  -6  -4  -2   56.99    3.20
   6   4   2   61.89    3.50
   6   4   2   67.49    3.60
   6   4   2   67.19    4.50
   6   4   2   58.19    4.10
   6   4   2   57.79    3.60
   6   4   2   54.69    2.20
  -7  -4  -2  119.59    5.00
  -7  -4  -2  103.59    4.20
  -7  -4  -2  103.59    5.10
  -7  -4  -2  102.19    5.60
  -7  -4  -2  100.49    3.30
   7   4   2  109.99    5.10
   7   4   2  103.09    3.30
   7   4   2   90.39    5.70
   7   4   2  106.79    4.50
   7   4   2  107.29    5.70
   7   4   2  100.19    5.00
  -8  -4  -2    3.00    2.40
  -8  -4  -2    6.20    2.50
  -8  -4  -2    4.90    2.60
  -8  -4  -2    5.70    1.20
   8   4   2    4.20    2.20
   8   4   2    0.10    2.70
   8   4   2    8.80    3.00
   8   4   2    5.70    1.10
   8   4   2    4.70    1.80
   8   4   2    7.50    2.40
  -9  -4  -2    6.00    3.00
  -9  -4  -2    2.40    2.60
  -9  -4  -2    0.30    2.30
   9   4   2    2.70    2.30
   9   4   2    2.50    1.80
   9   4   2    2.60    1.00
 -10  -4  -2   -1.40    2.30
 -10  -4  -2   -5.50    2.50
 -10  -4  -2    2.00    2.50
  10   4   2    1.10    1.50
  10   4   2   -0.30    0.80
  10   4   2   -2.30    2.10
 -11  -4  -2  113.89    5.80
 -11  -4  -2  100.49    5.90
 -11  -4  -2  104.09    7.60
  11   4   2  103.39    5.50
  11   4   2  110.89    3.60
  11   4   2  102.59    3.60
 -12  -4  -2    5.10    3.50
 -12  -4  -2    3.10    2.80
 -12  -4  -2    0.40    2.40
  12   4   2    1.70    3.90
  10  -5  -2    4.50    1.90
  10  -5  -2    5.90    3.40
 -10   5   2    2.80    3.10
   9  -5  -2   -0.20    3.40
   9  -5  -2    3.20    1.90
  -9   5   2    2.60    3.00
   8  -5  -2   15.30    3.70
   8  -5  -2   22.30    2.50
  -8   5   2   20.30    1.60
  -8   5   2   17.40    3.70
  -8   5   2   18.60    1.60
   7  -5  -2    0.50    2.60
   7  -5  -2   -0.90    1.80
   7  -5  -2    0.90    1.20
  -7   5   2    1.10    1.30
  -7   5   2    1.20    1.40
  -7   5   2    0.40    2.60
   6  -5  -2    0.20    1.40
   6  -5  -2    1.70    1.20
   6  -5  -2   -2.10    2.40
   6  -5  -2   -1.60    2.50
   6  -5  -2   -0.30    2.80
   6  -5  -2    0.00    1.70
   6  -5  -2    2.50    2.80
  -6   5   2   -1.40    2.20
  -6   5   2    0.00    1.50
  -6   5   2    1.10    1.40
   5  -5  -2   24.70    2.20
   5  -5  -2   27.80    3.60
   5  -5  -2   30.40    2.90
   5  -5  -2   21.50    3.20
   5  -5  -2   27.40    2.50
   5  -5  -2   22.60    3.60
   5  -5  -2   30.60    3.60
  -5   5   2   24.30    2.50
  -5   5   2   23.10    2.40
  -5   5   2   23.60    2.70
  -5   5   2   28.00    3.40
   4  -5  -2    1.00    2.60
   4  -5  -2    3.70    2.30
   4  -5  -2    0.00    1.50
   4  -5  -2    0.50    1.70
   4  -5  -2    2.10    2.10
   4  -5  -2    1.80    1.40
  -4   5   2    0.40    1.80
  -4   5   2    0.20    1.50
  -4   5   2    2.00    1.50
  -4   5   2   -0.30    2.10
  -4   5   2    1.50    2.20
   3  -5  -2   66.69    4.30
   3  -5  -2   66.09    3.90
   3  -5  -2   62.59    3.90
   3  -5  -2   62.19    3.20
   3  -5  -2   65.59    3.80
   3  -5  -2   59.09    3.00
   3  -5  -2   61.69    2.60
  -3   5   2   65.89    3.20
  -3   5   2   66.39    3.70
  -3   5   2   65.29    3.70
  -3   5   2   69.49    3.90
  -3   5   2   64.79    4.00
  -3   5   2   60.69    3.30
   2  -5  -2    3.30    1.90
   2  -5  -2    2.20    1.50
   2  -5  -2    1.30    0.80
   2  -5  -2    1.50    2.00
   2  -5  -2    1.80    1.80
   2  -5  -2    1.80    1.50
   2  -5  -2    0.40    1.40
  -2   5   2    4.60    2.10
  -2   5   2    1.90    1.50
  -2   5   2    4.60    1.80
  -2   5   2    2.70    1.50
  -2   5   2    3.40    1.50
   1  -5  -2    2.60    1.70
   1  -5  -2    0.70    1.60
   1  -5  -2    0.80    1.60
   1  -5  -2    2.90    1.70
   1  -5  -2    5.40    2.10
   1  -5  -2    5.10    1.50
   1  -5  -2    4.60    0.40
  -1   5   2    3.40    1.80
  -1   5   2    3.60    1.70
  -1   5   2    4.10    1.80
  -1   5   2    3.00    1.70
  -1   5   2    3.50    1.40
   0  -5  -2   76.69    2.10
   0  -5  -2   79.99    3.50
   0  -5  -2   80.49    3.70
   0  -5  -2   82.69    3.60
   0  -5  -2   75.89    3.60
   0  -5  -2   81.29    4.30
   0  -5  -2   80.19    3.90
   0   5   2   73.99    3.60
   0   5   2   84.29    3.70
   0   5   2   77.79    3.90
   0   5   2   77.89    3.50
   0   5   2   78.99    4.00
   0   5   2   80.39    3.90
  -1  -5  -2  945.71   24.30
  -1  -5  -2  920.91   24.00
  -1  -5  -2  944.41   24.00
  -1  -5  -2  923.31   23.60
  -1  -5  -2  950.30   23.80
  -1  -5  -2  933.01   23.00
  -1  -5  -2  935.81   24.10
   1   5   2  969.20   24.10
   1   5   2  881.01   23.60
   1   5   2  953.90   24.10
   1   5   2  913.71   24.20
   1   5   2  956.00   23.90
   1   5   2  936.01   24.10
  -2  -5  -2   95.69    4.40
  -2  -5  -2   94.69    3.90
  -2  -5  -2   91.19    3.30
  -2  -5  -2   88.09    4.10
  -2  -5  -2   93.59    4.10
  -2  -5  -2   85.19    3.40
  -2  -5  -2   93.99    4.30
   2   5   2   96.09    4.20
   2   5   2   94.29    4.20
   2   5   2   85.89    3.80
   2   5   2   93.59    3.70
   2   5   2   87.19    4.30
   2   5   2   92.99    4.10
  -3  -5  -2   -0.60    1.70
  -3  -5  -2    1.20    1.00
  -3  -5  -2   -2.10    1.50
  -3  -5  -2    0.80    0.90
  -3  -5  -2    0.10    1.40
  -3  -5  -2   -2.90    1.70
  -3  -5  -2    0.40    1.40
  -3  -5  -2    2.20    1.80
   3   5   2   -1.90    1.70
   3   5   2    1.80    1.70
   3   5   2    1.00    1.70
   3   5   2    1.50    1.20
   3   5   2   -1.00    1.60
   3   5   2    1.50    1.50
  -4  -5  -2  236.68    7.70
  -4  -5  -2  233.48    6.50
  -4  -5  -2  252.47    8.00
  -4  -5  -2  247.68    7.70
  -4  -5  -2  256.47    8.30
  -4  -5  -2  237.68    8.00
  -4  -5  -2  244.78    7.90
  -4  -5  -2  246.58    6.50
   4   5   2  242.38    6.80
   4   5   2  246.48    7.90
   4   5   2  257.97    7.90
   4   5   2  249.08    8.20
   4   5   2  247.28    8.00
   4   5   2  240.38    7.90
  -5  -5  -2   26.30    3.00
  -5  -5  -2   22.10    2.80
  -5  -5  -2   26.60    3.00
  -5  -5  -2   21.00    1.20
  -5  -5  -2   22.60    2.50
  -5  -5  -2   28.50    3.20
  -5  -5  -2   21.60    1.30
  -5  -5  -2   16.20    2.70
   5   5   2   26.10    2.70
   5   5   2   21.40    1.50
   5   5   2   32.60    3.40
   5   5   2   21.90    2.70
   5   5   2   27.90    2.90
   5   5   2   21.70    2.70
  -6  -5  -2   11.50    2.20
  -6  -5  -2    7.10    2.40
  -6  -5  -2   11.20    2.80
  -6  -5  -2   11.60    2.80
   6   5   2    8.80    2.60
   6   5   2    9.10    2.30
   6   5   2    9.40    2.40
   6   5   2   13.90    2.60
   6   5   2    9.00    2.60
  -7  -5  -2  159.18    6.40
  -7  -5  -2  172.58    7.50
  -7  -5  -2  156.88    6.00
   7   5   2  163.48    7.20
   7   5   2  164.18    6.40
   7   5   2  167.68    6.30
   7   5   2  160.38    7.40
   7   5   2  158.78    6.60
  -8  -5  -2   63.89    3.70
  -8  -5  -2   60.19    4.60
  -8  -5  -2   69.59    5.40
  -8  -5  -2   68.69    4.60
   8   5   2   59.89    5.80
   8   5   2   64.09    7.60
   8   5   2   69.59    4.20
   8   5   2   64.99    4.70
  -9  -5  -2    2.00    2.80
  -9  -5  -2    1.70    2.60
  -9  -5  -2    1.00    2.80
   9   5   2    0.80    2.40
   9   5   2    2.60    2.10
 -10  -5  -2    6.00    3.50
 -10  -5  -2    0.50    2.80
 -10  -5  -2    1.90    2.60
  10   5   2    6.20    2.20
  10   5   2    0.40    2.50
 -11  -5  -2   44.10    4.30
 -11  -5  -2   26.40    4.30
 -11  -5  -2   38.30    4.20
  11   5   2   34.70    3.80
  11   5   2   30.80    3.10
 -12  -5  -2    5.10    3.90
 -12  -5  -2    2.20    3.20
 -12  -5  -2    1.10    2.60
  10  -6  -2    3.90    4.30
  10  -6  -2    0.60    3.10
  10  -6  -2    2.10    4.40
 -10   6   2    4.70    3.50
   9  -6  -2   -0.80    3.80
   9  -6  -2   -1.40    3.20
   9  -6  -2    1.40    3.00
   9  -6  -2   -1.20    3.70
  -9   6   2   -4.20    3.30
   8  -6  -2    5.20    3.20
   8  -6  -2   -1.50    3.10
   8  -6  -2   -3.20    2.00
   8  -6  -2    1.90    3.80
  -8   6   2    0.50    1.50
  -8   6   2    2.20    3.30
  -8   6   2    0.90    1.40
   7  -6  -2    1.10    3.50
   7  -6  -2   -1.10    2.60
   7  -6  -2    1.30    2.60
   7  -6  -2   -1.00    2.10
   7  -6  -2   -3.40    1.40
  -7   6   2    0.60    1.80
  -7   6   2    0.40    1.50
  -7   6   2   -0.30    2.80
   6  -6  -2    4.30    2.30
   6  -6  -2    9.80    3.50
   6  -6  -2    8.70    2.00
   6  -6  -2   13.00    3.00
   6  -6  -2    2.70    2.10
  -6   6   2    4.00    3.10
  -6   6   2    9.80    2.50
  -6   6   2    5.80    1.90
  -6   6   2    9.40    2.00
   5  -6  -2    2.60    2.30
   5  -6  -2    0.40    1.50
   5  -6  -2    0.80    2.60
   5  -6  -2   -0.70    2.80
   5  -6  -2    0.80    2.10
   5  -6  -2   -0.20    1.70
   5  -6  -2    0.90    1.80
  -5   6   2    2.80    2.20
  -5   6   2    0.10    1.70
  -5   6   2    0.70    2.70
  -5   6   2    1.50    1.80
   4  -6  -2    6.10    1.60
   4  -6  -2    4.00    2.20
   4  -6  -2    2.50    2.50
   4  -6  -2    4.60    2.00
   4  -6  -2    4.00    2.20
   4  -6  -2    3.30    1.80
   4  -6  -2    2.40    3.00
  -4   6   2    5.10    2.30
  -4   6   2    5.60    1.90
  -4   6   2    4.00    1.90
  -4   6   2    2.20    2.40
  -4   6   2    3.30    2.60
   3  -6  -2    1.90    2.50
   3  -6  -2    1.40    1.10
   3  -6  -2    3.10    2.00
   3  -6  -2   -1.50    2.10
   3  -6  -2   -1.10    1.60
   3  -6  -2   -0.10    1.80
   3  -6  -2    1.20    2.20
  -3   6   2   -0.10    1.80
  -3   6   2    1.90    2.10
  -3   6   2    0.50    1.80
  -3   6   2    0.00    2.30
  -3   6   2    3.60    2.30
  -3   6   2   -0.30    1.70
   2  -6  -2    2.20    2.00
   2  -6  -2    0.10    1.50
   2  -6  -2    3.30    2.00
   2  -6  -2    2.70    2.00
   2  -6  -2    2.40    2.30
   2  -6  -2    2.10    1.90
   2  -6  -2    1.10    0.80
  -2   6   2    1.40    2.00
  -2   6   2    2.90    1.70
  -2   6   2    6.40    1.90
  -2   6   2    3.40    1.70
  -2   6   2    3.60    2.40
   1  -6  -2  218.38    7.80
   1  -6  -2  199.18    7.30
   1  -6  -2  224.58    7.20
   1  -6  -2  213.88    7.10
   1  -6  -2  204.48    5.30
   1  -6  -2  205.68    7.10
   1  -6  -2  215.68    7.10
  -1   6   2  226.28    7.50
  -1   6   2  202.98    7.30
  -1   6   2  213.08    7.30
  -1   6   2  203.78    6.90
  -1   6   2  222.48    7.20
   0  -6  -2   12.10    2.40
   0  -6  -2   12.40    1.90
   0  -6  -2   14.60    2.20
   0  -6  -2   18.40    2.60
   0  -6  -2   14.00    2.00
   0  -6  -2   13.80    0.90
   0   6   2   12.00    2.10
   0   6   2   17.60    2.40
   0   6   2    8.80    2.20
   0   6   2   11.10    1.90
   0   6   2   15.70    2.40
   0   6   2   16.80    2.30
  -1  -6  -2   41.20    3.10
  -1  -6  -2   49.20    3.10
  -1  -6  -2   43.00    1.90
  -1  -6  -2   38.70    3.60
  -1  -6  -2   36.50    3.50
  -1  -6  -2   48.10    3.60
  -1  -6  -2   41.20    2.70
   1   6   2   45.00    3.50
   1   6   2   41.30    2.90
   1   6   2   41.30    3.00
   1   6   2   38.10    3.50
   1   6   2   41.00    3.30
   1   6   2   45.30    3.30
  -2  -6  -2   45.50    2.30
  -2  -6  -2   35.20    3.20
  -2  -6  -2   39.80    3.30
  -2  -6  -2   41.90    3.20
  -2  -6  -2   38.40    2.50
  -2  -6  -2   42.90    3.70
  -2  -6  -2   40.50    3.40
   2   6   2   43.30    3.30
   2   6   2   45.30    3.60
   2   6   2   44.30    2.90
   2   6   2   40.80    3.10
   2   6   2   40.50    3.30
   2   6   2   42.70    3.30
  -3  -6  -2    8.70    1.30
  -3  -6  -2    4.90    2.10
  -3  -6  -2    7.50    1.40
  -3  -6  -2    7.50    2.20
  -3  -6  -2   10.20    2.10
  -3  -6  -2    9.00    2.40
  -3  -6  -2    3.60    1.60
  -3  -6  -2    9.20    2.40
   3   6   2    5.50    2.20
   3   6   2   10.30    1.90
   3   6   2    5.20    1.90
   3   6   2   10.00    2.50
   3   6   2   12.10    2.30
   3   6   2    5.40    2.10
  -4  -6  -2   56.39    3.50
  -4  -6  -2   53.89    2.30
  -4  -6  -2   55.69    3.80
  -4  -6  -2   55.59    2.30
  -4  -6  -2   53.79    3.90
  -4  -6  -2   52.09    4.00
  -4  -6  -2   53.79    4.00
  -4  -6  -2   57.39    4.10
   4   6   2   50.49    4.10
   4   6   2   51.39    4.10
   4   6   2   60.59    2.90
   4   6   2   53.59    3.80
   4   6   2   51.99    4.00
   4   6   2   55.49    3.80
  -5  -6  -2  155.58    6.60
  -5  -6  -2  148.49    6.70
  -5  -6  -2  147.49    6.30
  -5  -6  -2  152.38    6.10
  -5  -6  -2  136.79    4.00
  -5  -6  -2  153.48    6.60
  -5  -6  -2  154.28    3.90
  -5  -6  -2  148.79    6.00
   5   6   2  158.98    6.50
   5   6   2  148.39    4.70
   5   6   2  153.08    6.50
   5   6   2  141.69    6.50
   5   6   2  145.99    6.50
   5   6   2  156.48    6.20
  -6  -6  -2  259.77    9.10
  -6  -6  -2  258.37    8.60
  -6  -6  -2  261.77    9.50
  -6  -6  -2  261.97    8.90
   6   6   2  250.07    9.40
   6   6   2  258.67    9.10
   6   6   2  256.57    9.30
   6   6   2  252.57    9.00
   6   6   2  246.78    6.90
   6   6   2  276.67    8.90
  -7  -6  -2    0.20    1.90
  -7  -6  -2    0.40    2.60
  -7  -6  -2    1.80    2.70
  -7  -6  -2   -0.40    2.70
   7   6   2   -5.80    2.10
   7   6   2   -2.30    2.40
   7   6   2   -0.20    2.30
   7   6   2   -1.10    2.40
   7   6   2    3.50    2.80
  -8  -6  -2    5.50    2.80
  -8  -6  -2    7.00    2.30
  -8  -6  -2    6.90    2.90
   8   6   2    7.30    2.60
   8   6   2    3.80    2.70
  -9  -6  -2   54.59    5.60
  -9  -6  -2   63.59    5.00
  -9  -6  -2   52.39    3.90
  -9  -6  -2   69.59    5.00
   9   6   2   53.29    4.50
   9   6   2   52.59    4.70
 -10  -6  -2    6.10    3.20
 -10  -6  -2    3.40    3.10
 -10  -6  -2    7.00    3.10
  10   6   2    5.50    2.70
  10   6   2    9.60    2.60
 -11  -6  -2    4.20    3.20
 -11  -6  -2   12.30    4.00
 -11  -6  -2    3.10    2.80
  11   6   2   -0.70    1.90
 -12  -6  -2    1.00    2.70
 -12  -6  -2    0.40    2.90
 -12  -6  -2   -0.40    3.40
   9  -7  -2    2.20    4.20
   9  -7  -2    1.60    3.20
   9  -7  -2    0.70    3.30
  -9   7   2   -1.60    4.10
  -9   7   2    1.70    1.10
  -9   7   2    0.60    1.10
   8  -7  -2   -0.50    2.50
   8  -7  -2   -6.80    3.50
   8  -7  -2    5.50    3.10
   8  -7  -2    3.00    3.20
  -8   7   2   -0.30    1.80
  -8   7   2    4.10    3.60
  -8   7   2    3.80    1.80
   7  -7  -2    9.60    2.80
   7  -7  -2    6.60    2.80
   7  -7  -2    7.50    2.10
   7  -7  -2    8.90    3.40
   7  -7  -2    8.60    4.10
  -7   7   2    7.10    3.30
  -7   7   2    6.50    2.10
  -7   7   2    6.90    2.50
  -7   7   2    6.80    2.10
   6  -7  -2    3.20    2.20
   6  -7  -2    6.50    2.80
   6  -7  -2   10.80    3.90
   6  -7  -2    5.10    2.30
  -6   7   2    6.90    3.30
  -6   7   2    8.30    2.20
  -6   7   2    3.20    2.50
  -6   7   2    4.10    2.10
   5  -7  -2    4.40    2.50
   5  -7  -2    2.10    2.20
   5  -7  -2    0.30    3.40
   5  -7  -2   -0.10    2.30
   5  -7  -2    1.40    1.70
  -5   7   2    0.80    2.80
  -5   7   2    1.70    2.40
  -5   7   2    1.50    2.10
  -5   7   2    1.10    2.10
   4  -7  -2    7.50    2.70
   4  -7  -2    8.20    2.50
   4  -7  -2   11.40    1.70
   4  -7  -2    5.30    2.70
   4  -7  -2    6.50    2.30
   4  -7  -2    8.40    3.20
   4  -7  -2    2.80    2.80
  -4   7   2    5.40    2.20
  -4   7   2    5.10    2.80
  -4   7   2   10.40    2.40
  -4   7   2    7.50    2.60
   3  -7  -2   34.40    3.70
   3  -7  -2   35.00    4.00
   3  -7  -2   29.10    3.10
   3  -7  -2   33.30    1.90
   3  -7  -2   34.60    4.00
   3  -7  -2   33.40    3.70
   3  -7  -2   35.90    3.60
  -3   7   2   36.40    3.50
  -3   7   2   30.10    3.40
  -3   7   2   39.60    3.60
  -3   7   2   37.50    4.00
  -3   7   2   45.00    4.60
   2  -7  -2  190.88    7.20
   2  -7  -2  199.38    7.50
   2  -7  -2  191.58    7.50
   2  -7  -2  186.38    7.00
   2  -7  -2  190.88    6.90
   2  -7  -2  187.08    5.00
   2  -7  -2  205.18    8.10
  -2   7   2  191.88    7.10
  -2   7   2  189.98    7.50
  -2   7   2  196.48    7.40
  -2   7   2  187.18    7.10
   1  -7  -2  370.46   11.10
   1  -7  -2  360.66   11.00
   1  -7  -2  361.06   11.40
   1  -7  -2  361.56   11.20
   1  -7  -2  380.96   11.90
   1  -7  -2  334.67    9.00
   1  -7  -2  377.66   11.20
  -1   7   2  355.26   11.40
  -1   7   2  371.86   11.10
  -1   7   2  372.76   11.50
  -1   7   2  382.86   11.20
  -1   7   2  373.26   11.00
   0  -7  -2   37.50    3.90
   0  -7  -2   34.70    3.30
   0  -7  -2   37.90    4.10
   0  -7  -2   34.10    3.40
   0  -7  -2   36.60    3.90
   0  -7  -2   32.80    3.20
   0  -7  -2   33.90    1.50
   0   7   2   37.30    3.60
   0   7   2   32.70    3.40
   0   7   2   42.70    3.90
   0   7   2   30.60    3.40
   0   7   2   37.00    3.80
   0   7   2   36.20    3.30
  -1  -7  -2    1.00    1.00
  -1  -7  -2   -3.50    1.50
  -1  -7  -2   -1.30    2.30
  -1  -7  -2    1.20    2.20
  -1  -7  -2    5.30    2.20
  -1  -7  -2   -0.90    2.30
  -1  -7  -2   -0.90    1.70
   1   7   2    1.80    2.10
   1   7   2   -0.10    2.10
   1   7   2   -1.30    2.00
   1   7   2    0.60    1.90
   1   7   2    3.80    2.40
   1   7   2    1.90    2.00
  -2  -7  -2   87.89    4.60
  -2  -7  -2   78.49    4.70
  -2  -7  -2   83.49    5.10
  -2  -7  -2   79.09    3.30
  -2  -7  -2   89.19    4.90
  -2  -7  -2   85.49    4.60
  -2  -7  -2   80.59    3.70
   2   7   2   82.39    5.00
   2   7   2   73.99    4.50
   2   7   2   86.19    4.50
   2   7   2   84.19    4.20
   2   7   2   79.79    4.70
   2   7   2   86.69    4.70
  -3  -7  -2    7.20    1.50
  -3  -7  -2    5.10    2.70
  -3  -7  -2    4.20    2.20
  -3  -7  -2    7.50    2.50
  -3  -7  -2    9.50    2.60
  -3  -7  -2    5.00    2.90
  -3  -7  -2    6.70    1.90
   3   7   2    2.00    2.40
   3   7   2    8.60    2.20
   3   7   2    7.70    2.40
   3   7   2    7.30    2.50
   3   7   2    9.10    2.20
   3   7   2   10.00    2.80
  -4  -7  -2  118.29    3.90
  -4  -7  -2  117.89    5.10
  -4  -7  -2  111.19    5.60
  -4  -7  -2  122.69    5.70
  -4  -7  -2  117.69    5.80
  -4  -7  -2  125.89    6.10
  -4  -7  -2  120.89    4.00
  -4  -7  -2  122.79    5.80
   4   7   2  114.59    5.80
   4   7   2  121.19    4.70
   4   7   2  127.79    6.00
   4   7   2  117.29    5.70
   4   7   2  129.09    5.70
   4   7   2  110.29    5.80
  -5  -7  -2   17.10    1.30
  -5  -7  -2   20.20    3.50
  -5  -7  -2   15.70    2.80
  -5  -7  -2   26.30    3.30
  -5  -7  -2   18.00    3.50
  -5  -7  -2   15.30    3.00
  -5  -7  -2   21.00    3.30
   5   7   2   23.10    2.30
   5   7   2   17.60    3.20
   5   7   2   20.20    3.20
   5   7   2   18.40    3.30
   5   7   2   20.10    3.40
   5   7   2   25.90    3.50
  -6  -7  -2   22.00    3.40
  -6  -7  -2   23.10    3.40
  -6  -7  -2   16.00    3.10
  -6  -7  -2   17.70    3.20
  -6  -7  -2   26.40    3.40
  -6  -7  -2   31.40    3.80
   6   7   2   29.50    4.00
   6   7   2   28.60    3.50
   6   7   2   23.70    2.00
   6   7   2   24.70    3.30
   6   7   2   25.00    3.40
   6   7   2   19.20    3.20
  -7  -7  -2   26.00    3.20
  -7  -7  -2   24.60    3.80
  -7  -7  -2   26.80    3.70
  -7  -7  -2   28.10    3.70
   7   7   2   27.50    5.20
   7   7   2   29.00    1.40
   7   7   2   31.50    3.80
   7   7   2   31.00    3.70
   7   7   2   27.80    4.50
  -8  -7  -2   14.40    2.60
  -8  -7  -2   19.30    3.80
  -8  -7  -2   21.30    3.90
  -8  -7  -2    9.70    3.20
   8   7   2   13.80    3.20
   8   7   2   11.20    3.00
  -9  -7  -2   12.20    3.90
  -9  -7  -2   16.60    3.30
  -9  -7  -2   13.40    3.50
   9   7   2    5.70    2.90
   9   7   2   10.10    3.00
 -10  -7  -2   25.50    4.30
 -10  -7  -2   31.60    5.00
 -10  -7  -2   16.70    3.70
  10   7   2   23.50    3.80
  10   7   2   16.10    3.20
 -11  -7  -2   -1.80    2.70
 -11  -7  -2    6.00    3.10
 -11  -7  -2    7.00    3.70
  11   7   2    2.40    2.30
   9  -8  -2    1.60    3.50
   9  -8  -2   -2.20    4.40
   9  -8  -2   -0.30    2.90
  -9   8   2   -1.60    1.40
  -9   8   2    3.20    4.30
  -9   8   2    1.40    1.60
   8  -8  -2   47.40    4.30
   8  -8  -2   47.90    5.80
   8  -8  -2   42.80    6.20
  -8   8   2   52.99    6.70
  -8   8   2   41.30    3.70
  -8   8   2   46.80    3.50
   7  -8  -2    9.80    4.30
   7  -8  -2    9.60    2.60
   7  -8  -2    5.20    3.30
   7  -8  -2   17.50    2.80
  -7   8   2    8.10    2.40
  -7   8   2   11.40    2.60
  -7   8   2   13.90    4.30
  -7   8   2    4.20    2.80
   6  -8  -2    6.70    3.60
   6  -8  -2    3.00    2.00
   6  -8  -2    1.40    2.50
   6  -8  -2    2.40    3.60
   6  -8  -2   -0.90    2.80
  -6   8   2    1.80    2.30
  -6   8   2    5.10    3.90
  -6   8   2    2.00    2.60
  -6   8   2    3.80    2.40
   5  -8  -2   -2.00    2.30
   5  -8  -2   -0.90    2.50
   5  -8  -2    1.40    1.60
   5  -8  -2   -1.60    3.00
   5  -8  -2    2.20    2.80
  -5   8   2    5.00    3.60
  -5   8   2    2.00    2.60
  -5   8   2    2.20    2.40
  -5   8   2    2.80    2.30
   4  -8  -2   39.80    4.20
   4  -8  -2   42.90    4.70
   4  -8  -2   42.80    4.30
   4  -8  -2   40.00    2.10
   4  -8  -2   48.40    5.30
  -4   8   2   30.20    3.60
  -4   8   2   32.40    3.50
  -4   8   2   37.80    3.90
  -4   8   2   29.10    4.10
  -4   8   2   42.30    4.20
   3  -8  -2  153.08    7.70
   3  -8  -2  149.09    6.90
   3  -8  -2  148.09    6.50
   3  -8  -2  147.19    7.80
   3  -8  -2  145.39    6.50
   3  -8  -2  142.49    4.20
   3  -8  -2  144.19    7.00
  -3   8   2  151.48    7.30
  -3   8   2  154.78    6.50
  -3   8   2  150.88    6.80
  -3   8   2  147.69    6.50
  -3   8   2  163.88    7.10
   2  -8  -2  148.39    6.50
   2  -8  -2  145.89    7.20
   2  -8  -2  125.29    5.90
   2  -8  -2  145.59    6.70
   2  -8  -2  125.09    6.10
   2  -8  -2  132.89    6.50
  -2   8   2  149.99    6.70
  -2   8   2  133.69    6.70
  -2   8   2  138.69    6.40
  -2   8   2  147.39    6.40
   1  -8  -2    0.00    2.30
   1  -8  -2   -0.10    2.30
   1  -8  -2   -2.00    2.50
   1  -8  -2   -3.10    2.50
   1  -8  -2    1.10    2.40
   1  -8  -2   -1.40    2.00
  -1   8   2   -1.50    2.50
  -1   8   2   -0.30    2.40
  -1   8   2   -1.90    2.40
  -1   8   2    0.70    2.10
  -1   8   2    0.10    2.40
   0  -8  -2   24.80    1.50
   0  -8  -2   16.70    3.00
   0  -8  -2   32.70    3.40
   0  -8  -2   34.50    4.20
   0  -8  -2   29.00    3.60
   0  -8  -2   26.10    3.50
   0  -8  -2   28.40    3.20
   0   8   2   31.20    3.40
   0   8   2   28.10    3.50
   0   8   2   30.30    3.50
   0   8   2   20.20    2.80
   0   8   2   23.80    3.20
   0   8   2   32.80    3.60
  -1  -8  -2   30.50    3.90
  -1  -8  -2   25.00    2.80
  -1  -8  -2   27.10    3.80
  -1  -8  -2   23.10    3.40
  -1  -8  -2   27.30    3.70
  -1  -8  -2   21.10    1.90
  -1  -8  -2   28.60    3.20
   1   8   2   25.80    3.30
   1   8   2   25.60    3.40
   1   8   2   31.90    3.40
   1   8   2   25.90    3.50
   1   8   2   19.60    3.30
   1   8   2   28.30    3.70
  -2  -8  -2   -0.30    2.70
  -2  -8  -2   -0.30    1.70
  -2  -8  -2   -0.90    2.70
  -2  -8  -2    3.50    2.80
  -2  -8  -2    2.60    2.30
  -2  -8  -2    4.10    2.80
  -2  -8  -2    0.70    1.50
   2   8   2    2.40    2.80
   2   8   2    0.60    2.20
   2   8   2    1.60    2.50
   2   8   2    4.70    2.60
   2   8   2    2.00    2.70
   2   8   2    3.40    2.30
  -3  -8  -2   71.19    3.80
  -3  -8  -2   70.99    5.10
  -3  -8  -2   64.49    5.10
  -3  -8  -2   67.69    4.80
  -3  -8  -2   72.99    3.60
  -3  -8  -2   75.99    4.90
  -3  -8  -2   70.59    5.10
   3   8   2   63.99    5.00
   3   8   2   69.79    4.80
   3   8   2   71.09    4.20
   3   8   2   74.79    5.20
   3   8   2   74.59    5.00
   3   8   2   64.49    4.70
  -4  -8  -2   39.70    4.30
  -4  -8  -2   40.60    2.50
  -4  -8  -2   44.00    4.30
  -4  -8  -2   40.60    4.50
  -4  -8  -2   42.20    4.40
  -4  -8  -2   35.60    4.40
  -4  -8  -2   39.20    2.50
  -4  -8  -2   43.70    3.60
   4   8   2   45.20    4.20
   4   8   2   42.50    4.30
   4   8   2   44.80    4.60
   4   8   2   40.10    4.50
   4   8   2   43.60    4.60
   4   8   2   36.30    3.30
  -5  -8  -2    2.00    0.80
  -5  -8  -2   -0.90    2.80
  -5  -8  -2   -2.80    2.60
  -5  -8  -2   -1.90    2.40
  -5  -8  -2   -0.90    2.70
  -5  -8  -2    3.30    1.00
  -5  -8  -2    1.10    2.40
  -5  -8  -2    7.80    2.70
   5   8   2    3.40    2.80
   5   8   2    0.80    1.80
   5   8   2   -1.50    2.60
   5   8   2    2.20    2.90
   5   8   2    1.30    3.10
   5   8   2   -1.20    2.50
  -6  -8  -2    2.00    3.00
  -6  -8  -2    3.40    2.70
  -6  -8  -2    5.90    2.80
  -6  -8  -2    6.30    3.00
  -6  -8  -2   -0.10    2.60
  -6  -8  -2    4.60    2.90
   6   8   2    4.50    2.80
   6   8   2    3.90    2.70
   6   8   2    1.20    2.60
   6   8   2    4.50    3.00
   6   8   2    5.10    1.80
  -7  -8  -2    0.20    2.80
  -7  -8  -2    0.90    3.20
  -7  -8  -2    3.20    2.90
   7   8   2   -0.30    2.90
   7   8   2    0.90    1.30
   7   8   2    0.50    3.00
  -8  -8  -2   15.90    3.60
  -8  -8  -2   17.20    3.60
   8   8   2   25.00    4.00
   8   8   2   15.30    3.30
  -9  -8  -2    1.90    3.20
  -9  -8  -2    4.00    3.20
   9   8   2   12.50    3.30
   9   8   2    4.40    2.90
 -10  -8  -2    0.50    3.10
 -10  -8  -2    4.10    3.50
 -10  -8  -2    2.40    3.10
  10   8   2    3.20    2.90
 -11  -8  -2   16.00    3.70
 -11  -8  -2   17.60    3.80
  11   8   2   17.00    3.10
   8  -9  -2   18.60    4.70
   8  -9  -2   11.30    3.80
   8  -9  -2   26.70    4.70
  -8   9   2   14.30    2.70
  -8   9   2   17.70    5.40
  -8   9   2   11.00    2.80
   7  -9  -2   11.50    4.00
   7  -9  -2    7.70    4.90
   7  -9  -2   15.40    2.60
  -7   9   2    9.00    3.30
  -7   9   2    3.80    4.00
  -7   9   2    9.40    2.90
  -7   9   2    7.80    2.70
   6  -9  -2   17.80    3.20
   6  -9  -2   22.80    3.90
   6  -9  -2   21.80    2.20
   6  -9  -2   15.80    4.70
  -6   9   2   14.00    3.40
  -6   9   2   13.90    3.00
  -6   9   2   22.20    4.90
  -6   9   2   18.60    3.20
   5  -9  -2    1.50    2.80
   5  -9  -2    6.20    4.00
   5  -9  -2    4.00    1.40
   5  -9  -2    4.80    3.10
  -5   9   2    3.20    2.80
  -5   9   2    1.80    3.80
  -5   9   2    0.90    2.60
  -5   9   2    0.70    2.60
   4  -9  -2   13.30    3.30
   4  -9  -2    3.70    3.50
   4  -9  -2    8.50    3.10
  -4   9   2    9.80    3.30
  -4   9   2    4.10    2.80
  -4   9   2    5.80    3.40
  -4   9   2   10.60    3.00
  -4   9   2    8.60    3.70
   3  -9  -2   46.30    4.60
   3  -9  -2   36.30    4.70
   3  -9  -2   48.90    4.90
  -3   9   2   46.60    4.70
  -3   9   2   43.90    4.60
  -3   9   2   38.70    4.20
  -3   9   2   33.50    4.80
  -3   9   2   55.19    4.20
   2  -9  -2   11.10    3.00
   2  -9  -2   11.40    3.50
   2  -9  -2    8.50    3.10
  -2   9   2   12.80    3.20
  -2   9   2   11.80    3.30
  -2   9   2   15.80    3.10
  -2   9   2   16.00    4.00
  -2   9   2    9.40    2.80
   1  -9  -2  112.19    6.20
   1  -9  -2  108.19    6.00
   1  -9  -2  108.69    6.30
   1  -9  -2  116.79    6.90
  -1   9   2  114.79    6.00
  -1   9   2  117.29    6.00
  -1   9   2  118.69    6.40
  -1   9   2  111.59    6.60
  -1   9   2  114.79    6.50
   0  -9  -2   45.50    5.30
   0  -9  -2   38.40    1.80
   0  -9  -2   41.20    4.30
   0  -9  -2   45.80    5.10
   0  -9  -2   41.50    4.30
   0  -9  -2   36.80    4.40
   0  -9  -2   44.30    4.60
   0   9   2   41.40    4.50
   0   9   2   33.30    4.20
   0   9   2   51.79    5.10
   0   9   2   47.70    5.00
   0   9   2   40.90    4.40
   0   9   2   43.80    4.60
  -1  -9  -2    8.20    1.50
  -1  -9  -2    9.00    3.50
  -1  -9  -2    6.60    4.40
  -1  -9  -2    8.60    2.70
  -1  -9  -2    8.30    2.60
  -1  -9  -2    6.40    3.40
  -1  -9  -2    9.30    3.40
   1   9   2    9.90    3.50
   1   9   2    1.80    2.80
   1   9   2    7.70    3.10
   1   9   2    4.90    3.10
   1   9   2    7.80    3.00
   1   9   2   12.70    2.90
  -2  -9  -2  287.57    8.30
  -2  -9  -2  286.17   10.60
  -2  -9  -2  277.47    9.00
  -2  -9  -2  265.17   10.00
  -2  -9  -2  302.77   10.90
  -2  -9  -2  287.17   10.10
   2   9   2  278.37   10.10
   2   9   2  272.57   10.30
   2   9   2  281.57    9.90
   2   9   2  279.37   10.00
   2   9   2  278.87   10.40
   2   9   2  291.17   10.50
  -3  -9  -2   31.20    3.90
  -3  -9  -2   35.60    3.20
  -3  -9  -2   37.50    4.10
  -3  -9  -2   26.50    4.10
  -3  -9  -2   34.30    3.10
  -3  -9  -2   36.50    4.50
   3   9   2   29.70    3.70
   3   9   2   21.90    3.90
   3   9   2   35.10    4.00
   3   9   2   33.00    3.80
   3   9   2   41.90    4.20
   3   9   2   32.60    4.10
  -4  -9  -2   -1.90    1.30
  -4  -9  -2   -1.10    2.20
  -4  -9  -2   -1.30    3.10
  -4  -9  -2    0.80    2.70
  -4  -9  -2    1.20    1.40
  -4  -9  -2   -4.10    2.30
  -4  -9  -2   -3.40    2.70
   4   9   2   -0.80    2.90
   4   9   2   -1.40    2.70
   4   9   2    1.70    2.70
   4   9   2    0.10    2.50
   4   9   2    1.00    2.20
  -5  -9  -2    1.50    0.80
  -5  -9  -2   -1.10    2.40
  -5  -9  -2    1.40    3.20
  -5  -9  -2   -0.90    2.60
  -5  -9  -2    0.00    2.50
  -5  -9  -2    0.50    3.10
  -5  -9  -2    0.60    1.00
   5   9   2   -1.70    2.80
   5   9   2    1.70    3.30
   5   9   2    1.50    2.20
   5   9   2    5.40    3.10
   5   9   2   -0.50    2.60
  -6  -9  -2   -1.60    2.50
  -6  -9  -2    2.70    2.80
  -6  -9  -2    5.50    3.30
  -6  -9  -2   -1.20    3.50
  -6  -9  -2    2.00    2.70
   6   9   2   -1.30    3.20
   6   9   2    1.00    1.90
   6   9   2   -0.20    3.20
  -7  -9  -2   -2.90    2.70
  -7  -9  -2   -3.30    2.90
  -7  -9  -2    2.10    3.30
  -7  -9  -2   -2.00    2.70
   7   9   2    3.50    3.50
   7   9   2    0.40    1.50
   7   9   2   -1.20    3.00
  -8  -9  -2   -0.80    2.80
  -8  -9  -2   -0.80    3.10
   8   9   2   -3.50    2.90
   8   9   2    3.00    3.00
  -9  -9  -2   16.10    4.10
  -9  -9  -2   25.80    4.80
  -9  -9  -2   12.40    3.80
   9   9   2   16.00    4.10
   9   9   2   15.90    3.70
 -10  -9  -2   -0.50    3.30
 -10  -9  -2   -5.20    3.00
  10   9   2    2.00    2.90
   7 -10  -2    1.20    3.20
   7 -10  -2    1.30    4.20
  -7  10   2    1.90    4.20
  -7  10   2   -0.50    2.90
  -7  10   2   -0.70    2.70
  -7  10   2    2.40    2.80
   6 -10  -2    3.80    3.30
   6 -10  -2   -6.40    4.10
  -6  10   2   -3.00    2.70
  -6  10   2    2.00    3.00
  -6  10   2   -0.70    2.80
  -6  10   2    1.00    4.50
   5 -10  -2   52.39    5.30
   5 -10  -2   47.70    5.40
   5 -10  -2   42.40    6.10
  -5  10   2   29.60    4.90
  -5  10   2   45.00    4.70
  -5  10   2   43.30    4.90
   4 -10  -2  186.98    9.60
   4 -10  -2  190.28    8.60
   4 -10  -2  151.88    7.80
  -4  10   2  158.28    7.70
  -4  10   2  167.08    8.00
  -4  10   2  173.58    9.20
  -4  10   2  181.08    8.60
   3 -10  -2   -4.50    2.90
   3 -10  -2   -1.30    2.50
   3 -10  -2   -5.30    3.10
  -3  10   2    1.60    3.30
  -3  10   2    1.00    3.10
  -3  10   2   -1.70    3.00
   2 -10  -2    5.60    3.40
   2 -10  -2    5.40    2.70
   2 -10  -2    5.20    3.20
  -2  10   2    3.80    3.40
  -2  10   2    5.60    3.10
  -2  10   2    4.60    3.00
  -2  10   2    5.60    3.00
  -2  10   2    6.50    3.40
   1 -10  -2   24.50    4.50
   1 -10  -2   18.80    4.20
   1 -10  -2   16.90    3.30
  -1  10   2   20.40    3.80
  -1  10   2   25.70    4.10
  -1  10   2   25.50    3.70
  -1  10   2   22.20    3.80
   0 -10  -2   25.00    3.50
   0 -10  -2   30.80    4.60
   0 -10  -2   33.60    4.00
   0 -10  -2   31.90    4.90
   0 -10  -2   34.70    4.80
   0  10   2   33.40    4.20
   0  10   2   30.30    4.80
   0  10   2   33.00    4.00
   0  10   2   36.20    4.60
   0  10   2   33.90    4.40
  -1 -10  -2   42.70    4.40
  -1 -10  -2   34.80    4.90
  -1 -10  -2   34.90    4.90
  -1 -10  -2   33.70    2.30
  -1 -10  -2   37.50    4.80
  -1 -10  -2   38.70    4.70
   1  10   2   43.50    4.90
   1  10   2   51.69    5.10
   1  10   2   28.20    3.90
   1  10   2   38.00    4.40
   1  10   2   41.90    5.00
  -2 -10  -2    7.70    3.50
  -2 -10  -2    8.50    3.80
  -2 -10  -2    2.30    2.70
  -2 -10  -2    6.60    2.00
  -2 -10  -2    6.10    2.30
  -2 -10  -2    8.00    3.30
   2  10   2    1.70    3.10
   2  10   2    6.60    3.50
   2  10   2    2.90    2.70
   2  10   2   12.00    3.20
   2  10   2    4.50    2.90
  -3 -10  -2    1.50    3.50
  -3 -10  -2    4.20    3.90
  -3 -10  -2   -1.30    2.60
  -3 -10  -2    1.20    1.90
  -3 -10  -2   -1.10    3.10
  -3 -10  -2    0.20    2.00
   3  10   2   -2.70    2.70
   3  10   2   -3.20    3.20
   3  10   2    2.60    2.70
   3  10   2    4.40    3.20
   3  10   2   -3.80    3.00
  -4 -10  -2   12.50    1.90
  -4 -10  -2   18.60    3.10
  -4 -10  -2   14.70    3.40
  -4 -10  -2   16.40    3.50
  -4 -10  -2    8.70    4.00
  -4 -10  -2   15.90    2.00
  -4 -10  -2   20.50    4.30
   4  10   2   23.20    4.00
   4  10   2   20.30    4.10
   4  10   2    9.90    2.90
   4  10   2   11.20    3.60
  -5 -10  -2    2.60    2.90
  -5 -10  -2    1.20    3.10
  -5 -10  -2    4.20    1.40
  -5 -10  -2   -0.30    3.40
  -5 -10  -2    6.70    3.40
  -5 -10  -2    4.80    2.80
   5  10   2   -1.40    3.30
   5  10   2   -4.30    4.60
   5  10   2   -2.40    2.90
   5  10   2    2.10    2.50
  -6 -10  -2    5.40    3.40
  -6 -10  -2    7.60    3.20
  -6 -10  -2    6.40    4.00
  -6 -10  -2    0.50    3.50
  -6 -10  -2    5.30    3.10
   6  10   2    6.60    2.50
   6  10   2    0.10    3.40
   6  10   2    2.20    3.70
  -7 -10  -2    2.70    3.50
  -7 -10  -2   -3.00    3.10
  -7 -10  -2   -0.40    3.70
  -7 -10  -2   -1.10    3.30
   7  10   2   -1.00    3.60
   7  10   2   -3.20    3.30
   7  10   2    0.20    2.00
  -8 -10  -2   15.70    4.00
  -8 -10  -2   21.30    4.90
   8  10   2   10.50    3.60
   8  10   2    6.30    3.60
  -9 -10  -2    3.30    3.20
  -9 -10  -2    7.00    3.70
   9  10   2    1.20    3.40
   6 -11  -2    0.50    3.90
  -6  11   2    3.30    3.20
  -6  11   2    2.60    3.20
  -6  11   2   -6.60    3.70
   5 -11  -2   86.49    6.90
  -5  11   2   69.69    5.90
  -5  11   2   63.89    7.40
  -5  11   2   72.09    6.50
  -5  11   2   60.69    6.00
   4 -11  -2    4.20    3.80
   4 -11  -2   10.60    4.60
   4 -11  -2   12.80    3.90
  -4  11   2   11.50    3.70
  -4  11   2    7.00    4.20
  -4  11   2   12.10    3.90
  -4  11   2    7.80    3.50
   3 -11  -2    9.50    3.80
   3 -11  -2    6.40    3.10
   3 -11  -2    3.20    3.70
  -3  11   2    3.90    3.50
  -3  11   2    3.80    3.40
  -3  11   2    7.80    4.20
   2 -11  -2    9.50    3.30
   2 -11  -2    1.00    3.70
   2 -11  -2    0.70    3.30
  -2  11   2   -1.50    3.20
  -2  11   2   -0.40    3.00
  -2  11   2   -1.70    2.80
  -2  11   2   -2.00    3.80
   1 -11  -2   -2.70    3.70
   1 -11  -2    0.60    2.80
   1 -11  -2   -1.70    3.30
  -1  11   2   -1.30    3.40
  -1  11   2    2.50    3.40
  -1  11   2   -2.90    3.10
  -1  11   2   -2.60    2.80
   0 -11  -2   21.90    3.80
   0 -11  -2   24.50    5.00
   0  11   2   15.30    4.00
   0  11   2   18.60    4.20
   0  11   2   20.30    4.30
  -1 -11  -2   26.10    3.70
  -1 -11  -2   26.00    4.40
  -1 -11  -2   26.30    3.80
  -1 -11  -2   31.30    5.30
   1  11   2   30.30    4.60
   1  11   2   29.00    4.50
   1  11   2   30.30    3.80
   1  11   2   15.90    3.70
  -2 -11  -2   15.30    2.90
  -2 -11  -2    5.80    3.80
  -2 -11  -2    9.80    3.60
  -2 -11  -2   14.80    4.40
  -2 -11  -2    8.70    3.00
  -2 -11  -2    9.90    2.00
   2  11   2   14.90    4.10
   2  11   2    7.40    3.10
   2  11   2    9.10    3.90
   2  11   2    8.00    3.50
  -3 -11  -2   21.10    2.80
  -3 -11  -2   19.30    3.80
  -3 -11  -2   12.90    4.40
  -3 -11  -2   13.60    2.50
  -3 -11  -2   18.00    3.80
  -3 -11  -2   28.30    4.90
   3  11   2    9.50    4.00
   3  11   2   21.40    4.30
   3  11   2   15.40    4.00
   3  11   2   15.90    3.60
  -4 -11  -2    3.70    1.70
  -4 -11  -2    0.40    3.30
  -4 -11  -2    0.40    4.00
  -4 -11  -2   -0.10    2.50
  -4 -11  -2    4.50    3.20
  -4 -11  -2   -1.10    3.60
  -4 -11  -2    1.40    1.70
   4  11   2   -0.60    3.70
   4  11   2    2.50    3.90
   4  11   2    3.50    3.70
   4  11   2    1.10    2.90
  -5 -11  -2    1.40    3.00
  -5 -11  -2   -2.20    3.60
  -5 -11  -2    1.90    4.00
  -5 -11  -2   -0.40    2.60
  -5 -11  -2   -0.60    3.00
   5  11   2    2.60    3.80
   5  11   2   -0.70    3.50
   5  11   2   -2.00    2.70
  -6 -11  -2   -8.00    4.00
  -6 -11  -2    2.70    4.30
  -6 -11  -2    3.80    3.20
  -6 -11  -2    3.00    3.40
   6  11   2   -2.40    3.70
   6  11   2   -1.70    2.60
   6  11   2    0.80    3.90
  -7 -11  -2   -3.10    3.10
  -7 -11  -2    4.80    3.40
  -7 -11  -2   -0.70    3.90
   7  11   2    6.00    4.20
   7  11   2   -0.60    2.30
   7  11   2    8.40    3.80
  -8 -11  -2   23.40    4.80
   8  11   2   17.00    4.10
   4 -12  -2   -4.60    3.80
   4 -12  -2    1.50    3.30
  -4  12   2    3.00    4.90
  -4  12   2    2.80    3.50
  -4  12   2    4.40    3.40
   3 -12  -2   -1.20    3.00
   3 -12  -2    9.20    4.30
  -3  12   2   -1.30    3.50
  -3  12   2    3.50    4.80
  -3  12   2   -3.00    3.30
   2 -12  -2    3.10    3.90
   2 -12  -2   -1.80    4.20
   2 -12  -2   -1.50    2.50
  -2  12   2   -3.00    3.40
  -2  12   2   -0.90    3.70
  -2  12   2   -5.30    3.90
  -2  12   2    3.40    3.30
   1 -12  -2   14.40    4.70
   1 -12  -2   18.10    4.30
  -1  12   2   18.30    4.10
  -1  12   2   20.90    4.40
  -1  12   2   30.60    5.00
  -1  12   2   10.90    4.30
   0 -12  -2   -1.10    4.50
   0 -12  -2    1.70    3.60
   0 -12  -2    3.90    3.20
   0  12   2    2.20    3.60
   0  12   2   -0.60    3.00
   0  12   2    4.50    3.70
   0  12   2    4.60    4.00
  -1 -12  -2    5.20    4.60
  -1 -12  -2    2.40    3.00
  -1 -12  -2   -6.30    3.00
   1  12   2    0.60    3.60
   1  12   2    0.80    3.40
   1  12   2    0.10    3.20
   1  12   2    2.70    3.80
  -2 -12  -2   26.90    4.00
  -2 -12  -2   37.70    6.10
  -2 -12  -2   26.70    4.40
   2  12   2   32.30    5.00
   2  12   2   19.20    4.10
   2  12   2   37.50    5.30
   2  12   2   32.00    4.80
  -3 -12  -2    7.00    2.50
  -3 -12  -2    1.90    4.20
  -3 -12  -2    6.30    3.30
  -3 -12  -2    4.30    3.40
   3  12   2    8.10    4.30
   3  12   2    2.90    3.70
   3  12   2    1.00    6.00
   3  12   2   12.00    4.00
  -4 -12  -2    2.50    1.80
  -4 -12  -2   -2.20    2.70
  -4 -12  -2   -1.20    3.20
  -4 -12  -2    0.00    2.40
  -4 -12  -2   -3.50    4.10
   4  12   2    1.50    4.20
   4  12   2    1.00    3.40
   4  12   2    1.60    3.40
  -5 -12  -2    5.10    3.10
  -5 -12  -2    5.80    3.50
  -5 -12  -2    9.00    4.30
   5  12   2    6.40    3.30
   5  12   2    0.40    3.50
   5  12   2    9.60    4.10
  -6 -12  -2   -1.90    3.10
  -6 -12  -2    0.70    3.40
  -6 -12  -2   -1.30    4.30
   6  12   2    0.50    3.80
   6  12   2    2.10    3.00
   6  12   2    2.90    3.90
  -7 -12  -2   -0.70    3.30
  -7 -12  -2    0.40    4.60
  -7 -12  -2    4.10    4.00
   7  12   2    3.10    8.20
   7  12   2   -1.90    3.40
   7  12   2   -1.80    2.40
   2 -13  -2    0.10    2.70
   2 -13  -2    3.60    4.20
  -2  13   2    8.90    4.10
  -2  13   2    2.10    4.00
  -2  13   2   12.50    5.40
   1 -13  -2   10.60    3.40
   1 -13  -2    6.30    4.30
  -1  13   2    4.90    4.40
  -1  13   2    6.80    4.30
  -1  13   2    5.70    3.60
   0 -13  -2    7.20    5.00
   0 -13  -2   -0.10    2.90
   0 -13  -2    4.30    3.70
   0  13   2    3.70    4.00
   0  13   2    3.10    4.10
   0  13   2   13.60    5.20
  -1 -13  -2    2.30    3.00
  -1 -13  -2    4.00    4.90
  -1 -13  -2    2.70    3.90
   1  13   2   -0.90    3.70
   1  13   2   -4.70    3.90
   1  13   2    3.60    4.10
  -2 -13  -2    3.70    5.00
  -2 -13  -2   -0.20    3.20
  -2 -13  -2    1.70    3.20
   2  13   2    5.20    4.10
   2  13   2   -2.70    3.90
   2  13   2    2.90    3.80
  -3 -13  -2    6.10    2.50
  -3 -13  -2   -0.80    3.30
  -3 -13  -2   -2.80    4.60
  -3 -13  -2   -2.00    2.90
   3  13   2   -1.60    4.10
   3  13   2    1.30    3.90
   3  13   2    0.30    3.90
  -4 -13  -2    0.20    2.80
  -4 -13  -2   -1.40    4.30
  -4 -13  -2   -7.40    2.90
   4  13   2   -0.70    3.30
   4  13   2   -5.70    3.10
   4  13   2    2.10    4.00
   4  11  -3    1.20    3.70
  -4 -11   3    7.30    4.30
   3  11  -3   24.00    5.20
   3  11  -3   19.90    4.80
   3  11  -3   28.10    5.60
  -3 -11   3   11.40    4.20
  -3 -11   3   26.50    5.40
  -3 -11   3   16.60    4.60
  -3 -11   3   24.60    3.50
   2  11  -3   -5.50    3.60
   2  11  -3   -5.70    4.00
   2  11  -3   -2.80    3.90
  -2 -11   3   -4.10    4.30
  -2 -11   3   -1.90    2.40
  -2 -11   3   -4.70    3.70
  -2 -11   3    5.20    3.60
   1  11  -3    7.40    4.30
   1  11  -3   18.10    5.10
   1  11  -3    4.60    3.50
  -1 -11   3    8.60    4.30
  -1 -11   3   15.80    3.10
  -1 -11   3    5.50    3.40
  -1 -11   3   11.60    4.00
   0  11  -3   -6.30    3.40
   0  11  -3    0.60    3.80
   0  11  -3   -1.30    3.60
   0 -11   3   -0.70    2.70
   0 -11   3   -0.70    3.10
   0 -11   3    5.50    4.20
   0 -11   3   -3.50    3.90
  -1  11  -3   19.60    4.60
  -1  11  -3   23.20    4.80
  -1  11  -3    9.00    4.60
  -1  11  -3    5.60    3.10
   1 -11   3   18.40    5.30
   1 -11   3    9.80    3.20
   1 -11   3    9.70    4.10
   1 -11   3   16.00    3.80
  -2  11  -3    0.40    4.70
  -2  11  -3   -1.30    3.10
  -2  11  -3    5.10    4.00
  -2  11  -3    4.30    4.20
   2 -11   3    4.50    3.10
   2 -11   3    0.90    3.60
   2 -11   3    6.50    3.40
   2 -11   3   -1.40    4.50
  -3  11  -3   -2.50    3.60
  -3  11  -3    2.90    3.50
  -3  11  -3   -1.50    3.00
  -3  11  -3   -3.30    4.30
   3 -11   3    3.70    3.00
   3 -11   3   -3.10    2.80
   3 -11   3    1.90    4.30
   3 -11   3    2.40    3.80
  -4  11  -3   -4.40    4.20
   4 -11   3    8.70    3.30
   6  10  -3    3.00    4.00
   6  10  -3    5.80    3.70
  -6 -10   3    8.90    4.10
  -6 -10   3    9.80    4.50
  -6 -10   3    9.30    4.50
   5  10  -3    4.70    4.00
   5  10  -3    4.80    3.80
  -5 -10   3   -4.90    3.70
  -5 -10   3   -3.40    3.40
  -5 -10   3    2.40    3.60
  -5 -10   3    0.30    2.50
   4  10  -3    3.60    4.20
   4  10  -3   14.20    4.40
   4  10  -3   12.80    3.90
  -4 -10   3    8.40    4.00
  -4 -10   3   11.50    4.40
  -4 -10   3   15.80    3.10
  -4 -10   3    4.60    3.70
   3  10  -3   10.20    4.00
   3  10  -3    1.40    4.20
   3  10  -3    2.30    3.50
  -3 -10   3    4.50    1.30
  -3 -10   3    6.00    3.70
  -3 -10   3    9.90    4.20
  -3 -10   3    4.00    3.90
  -3 -10   3    2.10    4.10
  -3 -10   3    9.00    2.70
   2  10  -3   11.80    4.20
   2  10  -3    4.30    4.10
   2  10  -3    3.30    3.50
  -2 -10   3    6.80    2.70
  -2 -10   3    4.40    3.90
  -2 -10   3    7.30    3.50
  -2 -10   3    4.60    4.00
  -2 -10   3   12.20    2.20
  -2 -10   3   14.30    4.60
   1  10  -3    6.30    4.50
   1  10  -3    4.50    3.90
   1  10  -3    7.50    4.20
   1  10  -3   10.00    2.60
  -1 -10   3    1.90    4.00
  -1 -10   3    6.30    2.90
  -1 -10   3    8.30    4.00
  -1 -10   3    6.70    4.60
  -1 -10   3   11.40    2.70
  -1 -10   3    8.90    3.40
   0  10  -3   14.30    4.10
   0  10  -3   20.10    4.60
   0  10  -3   12.40    3.80
   0  10  -3   19.90    3.30
   0 -10   3   24.40    4.80
   0 -10   3   21.30    3.60
   0 -10   3   21.80    3.90
   0 -10   3   12.50    4.50
   0 -10   3   21.50    4.30
  -1  10  -3   16.70    3.30
  -1  10  -3    3.90    3.60
  -1  10  -3   14.10    4.40
  -1  10  -3    6.90    4.00
  -1  10  -3    7.90    4.00
   1 -10   3   16.50    4.50
   1 -10   3   13.50    4.70
   1 -10   3   11.20    3.50
   1 -10   3   17.00    3.40
  -2  10  -3    0.00    3.70
  -2  10  -3   -0.60    3.40
  -2  10  -3   -7.40    3.10
  -2  10  -3    5.10    3.80
  -2  10  -3    3.20    2.80
   2 -10   3    0.80    3.00
   2 -10   3    3.10    3.90
   2 -10   3    0.10    3.40
   2 -10   3    6.00    3.00
  -3  10  -3    3.60    3.70
  -3  10  -3   -2.40    3.30
  -3  10  -3    4.60    3.30
  -3  10  -3   -1.90    3.70
  -3  10  -3   -2.60    2.80
   3 -10   3    5.30    3.00
   3 -10   3    2.60    4.00
   3 -10   3    1.40    3.10
   3 -10   3   -0.80    3.60
  -4  10  -3    1.30    3.00
  -4  10  -3    3.00    4.50
  -4  10  -3    3.00    3.50
  -4  10  -3    1.20    3.30
   4 -10   3    6.80    4.60
   4 -10   3    2.50    3.00
   4 -10   3    8.30    4.20
   4 -10   3   -1.10    2.90
  -5  10  -3    4.80    3.20
  -5  10  -3    0.50    4.30
  -5  10  -3   -2.70    3.00
  -5  10  -3    2.50    3.30
   5 -10   3   -1.40    3.10
   5 -10   3    8.30    4.60
   5 -10   3   -1.00    2.80
   5 -10   3    2.10    3.70
  -6  10  -3   -1.40    2.70
  -6  10  -3    3.30    3.40
  -6  10  -3    4.00    3.40
  -6  10  -3    2.40    5.00
   6 -10   3    4.40    4.30
   6 -10   3   -2.80    3.40
   6 -10   3    1.40    3.10
   7   9  -3    0.90    3.00
   7   9  -3   -1.30    4.10
  -7  -9   3   -1.60    3.70
  -7  -9   3    4.40    3.70
  -7  -9   3    5.30    4.50
  -7  -9   3    4.70    2.70
   6   9  -3    8.80    6.60
   6   9  -3    4.30    3.40
   6   9  -3    0.50    3.80
  -6  -9   3    3.30    6.30
  -6  -9   3   -3.50    3.80
  -6  -9   3   10.50    2.90
  -6  -9   3    5.80    4.10
  -6  -9   3    2.30    3.80
   5   9  -3    1.10    3.30
   5   9  -3    1.10    3.80
   5   9  -3    3.00    3.30
  -5  -9   3   -1.60    3.30
  -5  -9   3   -5.30    3.00
  -5  -9   3    0.90    3.60
  -5  -9   3   -3.20    3.40
  -5  -9   3    1.40    2.60
   4   9  -3   -1.70    2.10
   4   9  -3   -0.20    3.30
   4   9  -3    2.60    3.90
   4   9  -3   -3.40    2.80
  -4  -9   3    0.50    2.90
  -4  -9   3    1.20    3.60
  -4  -9   3    1.00    2.40
  -4  -9   3   -2.10    3.20
  -4  -9   3   -0.30    3.70
   3   9  -3    1.90    3.70
   3   9  -3   -2.20    3.00
   3   9  -3   -0.20    3.20
   3   9  -3   -1.60    2.10
  -3  -9   3    1.80    1.20
  -3  -9   3    5.10    3.10
  -3  -9   3   -1.40    2.20
  -3  -9   3    4.10    3.40
  -3  -9   3   -1.80    3.40
  -3  -9   3    3.60    3.50
   2   9  -3    0.90    3.60
   2   9  -3   -1.70    2.90
   2   9  -3    0.00    3.10
  -2  -9   3    2.70    3.10
  -2  -9   3    0.80    3.50
  -2  -9   3   -0.30    3.30
  -2  -9   3   -1.00    3.20
  -2  -9   3   -2.10    1.60
  -2  -9   3    0.90    2.20
   1   9  -3    1.30    2.20
   1   9  -3   -3.00    3.40
   1   9  -3   -0.90    3.50
   1   9  -3    2.90    3.30
   1   9  -3   -1.00    3.50
  -1  -9   3    6.20    3.80
  -1  -9   3    5.90    3.50
  -1  -9   3    3.20    2.90
  -1  -9   3    0.90    2.10
  -1  -9   3    3.60    2.50
  -1  -9   3    2.20    3.60
   0   9  -3    6.60    3.50
   0   9  -3   10.60    2.60
   0   9  -3   14.50    3.90
   0   9  -3   10.00    3.70
   0   9  -3   12.90    4.10
   0  -9   3   21.30    4.30
   0  -9   3   15.90    4.20
   0  -9   3   13.00    3.00
   0  -9   3   14.60    3.90
   0  -9   3    8.00    3.00
   0  -9   3   18.20    3.00
  -1   9  -3   32.20    4.10
  -1   9  -3   31.50    4.40
  -1   9  -3   23.70    4.20
  -1   9  -3   30.30    3.70
  -1   9  -3   40.20    4.90
   1  -9   3   27.00    4.30
   1  -9   3   43.10    4.30
   1  -9   3   44.70    4.90
   1  -9   3   30.60    4.60
   1  -9   3   25.50    4.60
  -2   9  -3    3.70    2.90
  -2   9  -3   -2.20    3.20
  -2   9  -3   -2.80    3.00
  -2   9  -3    2.40    3.40
  -2   9  -3    0.40    2.80
   2  -9   3    1.80    2.70
   2  -9   3    2.50    2.60
   2  -9   3    0.80    3.60
   2  -9   3    3.50    3.40
  -3   9  -3    4.70    3.80
  -3   9  -3    2.20    2.60
  -3   9  -3    4.30    3.20
  -3   9  -3    1.40    3.10
  -3   9  -3    1.00    3.00
   3  -9   3   -0.40    2.50
   3  -9   3    0.80    3.60
   3  -9   3    3.40    3.60
   3  -9   3    0.10    2.60
  -4   9  -3    2.50    3.20
  -4   9  -3    0.40    3.10
  -4   9  -3    8.10    3.50
  -4   9  -3    2.50    3.50
  -4   9  -3    4.50    2.60
   4  -9   3    5.80    4.10
   4  -9   3    7.50    3.40
   4  -9   3    8.00    4.10
   4  -9   3    5.30    3.10
  -5   9  -3    4.00    3.40
  -5   9  -3   -5.20    2.70
  -5   9  -3   -0.10    3.30
  -5   9  -3   -0.50    2.60
  -5   9  -3   -0.30    4.20
   5  -9   3    0.10    3.40
   5  -9   3   -3.60    3.50
   5  -9   3    2.10    2.80
   5  -9   3    1.40    3.10
  -6   9  -3    1.60    3.80
  -6   9  -3   -2.70    3.10
  -6   9  -3   -0.50    2.60
  -6   9  -3    0.50    3.30
  -6   9  -3    2.90    4.20
   6  -9   3    0.50    3.40
   6  -9   3    2.50    3.30
   6  -9   3    3.30    3.90
   6  -9   3   -3.60    2.90
  -7   9  -3    0.40    2.40
  -7   9  -3    3.10    4.40
  -7   9  -3    1.60    3.30
  -7   9  -3   -0.50    3.30
   7  -9   3   -0.50    3.10
   7  -9   3   -4.50    3.60
   7  -9   3   -3.30    3.30
   8   8  -3   18.70    3.00
   8   8  -3   12.00    4.20
  -8  -8   3   13.40    3.00
  -8  -8   3   12.70    3.70
   7   8  -3   -2.60    2.80
   7   8  -3   -2.60    3.80
  -7  -8   3   -0.40    3.40
  -7  -8   3   -0.20    3.50
  -7  -8   3   -2.30    3.90
  -7  -8   3    3.40    4.20
  -7  -8   3    2.30    2.60
   6   8  -3   65.49    5.70
   6   8  -3   64.49    5.10
  -6  -8   3   64.49    6.60
  -6  -8   3   54.09    6.30
  -6  -8   3   62.59    6.10
  -6  -8   3   72.39    7.50
  -6  -8   3   71.29    5.20
   5   8  -3   38.20    4.50
   5   8  -3   34.40    4.20
   5   8  -3   46.50    4.20
   5   8  -3   33.30    4.80
  -5  -8   3   39.10    4.60
  -5  -8   3   28.20    4.70
  -5  -8   3   40.90    4.80
  -5  -8   3   49.50    5.90
  -5  -8   3   50.69    4.70
   4   8  -3    5.70    3.50
   4   8  -3    8.30    3.90
   4   8  -3    6.90    2.40
   4   8  -3   12.90    3.80
  -4  -8   3    7.30    3.10
  -4  -8   3   10.40    3.90
  -4  -8   3    9.70    3.60
  -4  -8   3   11.80    2.80
  -4  -8   3    9.60    4.10
   3   8  -3   55.39    5.80
   3   8  -3   53.79    5.30
   3   8  -3   54.29    4.30
   3   8  -3   42.40    4.90
  -3  -8   3   56.99    2.70
  -3  -8   3   43.70    4.90
  -3  -8   3   45.90    5.10
  -3  -8   3   55.79    5.30
  -3  -8   3   56.39    4.40
  -3  -8   3   59.59    6.40
   2   8  -3    0.90    3.20
   2   8  -3   -1.60    3.20
   2   8  -3   -5.20    2.80
   2   8  -3    2.70    3.40
   2   8  -3   -2.20    1.80
   2   8  -3    0.70    1.60
  -2  -8   3   -0.40    3.00
  -2  -8   3   -1.60    3.50
  -2  -8   3   -1.80    1.60
  -2  -8   3    1.10    3.20
  -2  -8   3    1.50    2.80
  -2  -8   3   -1.90    2.00
   1   8  -3    2.40    3.00
   1   8  -3    5.70    2.20
   1   8  -3    6.10    3.40
   1   8  -3    4.20    3.10
   1   8  -3   11.00    3.70
  -1  -8   3    9.80    3.60
  -1  -8   3    4.80    2.20
  -1  -8   3    9.80    3.50
  -1  -8   3    5.80    2.80
  -1  -8   3    5.40    3.30
  -1  -8   3    4.90    2.40
   0   8  -3    8.20    3.30
   0   8  -3    9.30    3.10
   0   8  -3   10.60    3.60
   0   8  -3    8.70    3.50
   0   8  -3   11.30    2.50
   0  -8   3    7.60    4.00
   0  -8   3   21.70    4.30
   0  -8   3   14.20    2.70
   0  -8   3   14.00    3.20
   0  -8   3    9.90    3.40
   0  -8   3   15.80    2.90
  -1   8  -3   47.30    5.10
  -1   8  -3   51.09    5.60
  -1   8  -3   53.09    5.20
  -1   8  -3   50.69    5.30
  -1   8  -3   58.59    4.70
   1  -8   3   58.09    4.80
   1  -8   3   50.49    4.70
   1  -8   3   61.39    6.10
   1  -8   3   57.39    4.40
   1  -8   3   48.90    5.20
   1  -8   3   53.59    5.30
  -2   8  -3    4.50    3.40
  -2   8  -3   -0.60    2.90
  -2   8  -3   -0.70    3.00
  -2   8  -3    0.00    2.90
  -2   8  -3   -1.20    2.50
   2  -8   3    4.90    3.50
   2  -8   3    3.90    3.50
   2  -8   3    0.60    2.30
   2  -8   3    4.30    2.60
   2  -8   3   -4.30    3.40
   2  -8   3   -2.90    3.40
  -3   8  -3   -1.40    2.70
  -3   8  -3   -1.50    3.10
  -3   8  -3   -0.70    2.80
  -3   8  -3    3.80    3.00
  -3   8  -3    3.40    3.30
   3  -8   3    1.80    3.20
   3  -8   3   -2.60    2.70
   3  -8   3    3.20    3.70
   3  -8   3    0.00    2.40
   3  -8   3   -0.80    3.30
  -4   8  -3   -0.90    3.10
  -4   8  -3   -1.70    2.70
  -4   8  -3    8.50    3.10
  -4   8  -3    3.80    3.20
  -4   8  -3   -1.50    2.40
   4  -8   3    0.70    3.00
   4  -8   3    2.90    3.40
   4  -8   3    0.20    3.20
   4  -8   3   -2.60    2.40
  -5   8  -3   23.10    4.10
  -5   8  -3   27.40    4.60
  -5   8  -3   21.00    4.00
  -5   8  -3   22.10    3.40
  -5   8  -3   14.50    3.50
   5  -8   3   27.90    4.70
   5  -8   3   26.70    4.20
   5  -8   3   21.50    4.40
   5  -8   3   20.90    3.40
  -6   8  -3    4.60    2.60
  -6   8  -3    4.60    3.30
  -6   8  -3    5.10    3.60
  -6   8  -3    4.20    3.90
  -6   8  -3    5.90    2.80
   6  -8   3   17.80    4.10
   6  -8   3   10.00    4.50
   6  -8   3   12.30    3.40
   6  -8   3   16.20    4.20
  -7   8  -3    3.40    3.60
  -7   8  -3    2.40    3.30
  -7   8  -3   -2.10    3.70
  -7   8  -3    4.10    3.00
  -7   8  -3    3.50    2.30
   7  -8   3    1.60    3.40
   7  -8   3    2.40    3.70
   7  -8   3    3.90    3.00
   7  -8   3    2.30    3.50
  -8   8  -3    2.80    4.50
  -8   8  -3    1.30    2.00
  -8   8  -3   -3.80    2.90
  -8   8  -3    4.40    3.70
   8  -8   3   -8.00    3.40
   8  -8   3    2.90    4.00
   8  -8   3    2.30    3.40
   9   7  -3   11.80    4.10
  -9  -7   3   15.50    3.20
  -9  -7   3   11.10    4.90
  -9  -7   3   12.80    3.40
   8   7  -3    8.60    2.60
   8   7  -3    3.50    3.50
  -8  -7   3    1.80    2.60
  -8  -7   3    1.80    3.20
  -8  -7   3   -1.30    4.00
   7   7  -3   22.90    3.60
   7   7  -3   18.90    3.40
   7   7  -3   15.90    4.20
  -7  -7   3   17.50    3.70
  -7  -7   3   12.70    4.20
  -7  -7   3   16.00    4.80
  -7  -7   3   17.80    3.50
  -7  -7   3   18.10    3.60
   6   7  -3   99.29    7.40
   6   7  -3   91.89    5.90
   6   7  -3   93.49    5.40
   6   7  -3   92.79    5.50
  -6  -7   3   98.19    7.60
  -6  -7   3   96.49    7.00
  -6  -7   3   97.79    6.40
  -6  -7   3   78.39    5.80
  -6  -7   3  107.79    5.80
   5   7  -3    1.90    2.80
   5   7  -3   -2.20    2.70
   5   7  -3   -0.40    2.00
   5   7  -3   -0.60    3.40
  -5  -7   3   -0.60    2.20
  -5  -7   3   -1.00    3.30
  -5  -7   3   -3.80    3.00
  -5  -7   3   -0.80    3.10
   4   7  -3    0.80    2.90
   4   7  -3    5.20    2.20
   4   7  -3    0.20    2.90
   4   7  -3    7.30    3.50
  -4  -7   3   -0.90    3.20
  -4  -7   3    1.30    2.20
  -4  -7   3    3.20    2.70
  -4  -7   3   -2.80    3.00
  -4  -7   3    1.10    2.90
   3   7  -3    4.50    1.30
   3   7  -3    2.20    2.70
   3   7  -3    5.70    3.40
   3   7  -3    7.10    2.20
   3   7  -3    8.10    3.10
   3   7  -3    8.20    3.50
  -3  -7   3    0.00    2.90
  -3  -7   3    3.70    3.30
  -3  -7   3    5.00    2.30
  -3  -7   3    4.90    3.20
  -3  -7   3    6.00    3.10
  -3  -7   3    4.00    1.30
   2   7  -3   -1.10    2.70
   2   7  -3   -0.90    1.50
   2   7  -3    0.00    3.00
   2   7  -3    2.00    2.60
   2   7  -3    1.60    2.90
   2   7  -3    0.00    1.80
  -2  -7   3   -0.90    1.90
  -2  -7   3   -3.90    2.80
  -2  -7   3    0.10    2.80
  -2  -7   3   -1.80    1.40
  -2  -7   3   -0.90    2.90
  -2  -7   3   -1.10    2.50
   1   7  -3   29.10    4.50
   1   7  -3   38.30    4.40
   1   7  -3   43.50    4.40
   1   7  -3   29.70    3.70
   1   7  -3   37.80    3.30
   1   7  -3   41.40    4.80
  -1  -7   3   29.80    4.00
  -1  -7   3   31.10    3.60
  -1  -7   3   33.80    4.00
  -1  -7   3   27.40    3.70
  -1  -7   3   31.30    4.00
  -1  -7   3   26.00    3.40
  -1  -7   3   37.60    3.30
   0   7  -3   52.39    5.30
   0   7  -3   35.70    4.20
   0   7  -3   33.70    3.90
   0   7  -3   44.80    4.70
   0   7  -3   31.20    4.40
   0   7  -3   42.30    3.70
   0  -7   3   33.50    3.80
   0  -7   3   38.60    4.40
   0  -7   3   41.10    4.20
   0  -7   3   41.20    4.10
   0  -7   3   39.90    3.90
   0  -7   3   49.99    4.90
   0  -7   3   42.00    3.80
  -1   7  -3   -2.40    2.40
  -1   7  -3    1.40    3.10
  -1   7  -3    3.00    2.70
  -1   7  -3    3.90    3.20
  -1   7  -3    2.60    2.40
  -1   7  -3    1.20    3.00
   1  -7   3   -1.80    2.70
   1  -7   3   -0.50    2.30
   1  -7   3    0.60    2.60
   1  -7   3   -0.30    2.20
   1  -7   3    5.30    2.90
   1  -7   3    1.50    3.00
   1  -7   3   -1.00    2.10
  -2   7  -3   -0.80    2.60
  -2   7  -3    1.60    2.90
  -2   7  -3    5.30    2.90
  -2   7  -3    1.90    3.00
  -2   7  -3    2.60    2.70
  -2   7  -3    2.90    2.70
   2  -7   3   -2.00    2.60
   2  -7   3    0.10    2.50
   2  -7   3    0.50    3.20
   2  -7   3   -0.80    2.10
   2  -7   3   -0.20    2.30
   2  -7   3   -1.10    3.10
   2  -7   3    4.50    3.00
  -3   7  -3    2.60    3.00
  -3   7  -3   -1.10    2.60
  -3   7  -3   -4.10    2.50
  -3   7  -3   -1.30    2.70
  -3   7  -3    0.40    2.60
   3  -7   3   -1.80    2.80
   3  -7   3    1.40    3.20
   3  -7   3    0.30    2.40
   3  -7   3    3.90    2.70
   3  -7   3    1.90    3.00
   3  -7   3   -1.00    3.00
   3  -7   3    4.20    2.70
  -4   7  -3   11.00    2.90
  -4   7  -3   10.70    3.50
  -4   7  -3   10.90    3.30
  -4   7  -3   12.40    3.30
  -4   7  -3   14.10    2.90
   4  -7   3   17.20    3.50
   4  -7   3    7.50    3.50
   4  -7   3    8.40    3.40
   4  -7   3   14.10    3.00
   4  -7   3    9.80    3.20
   4  -7   3   14.70    3.00
  -5   7  -3   10.30    2.80
  -5   7  -3   15.30    3.70
  -5   7  -3   10.70    3.10
  -5   7  -3   17.30    3.40
  -5   7  -3   20.70    3.90
   5  -7   3   14.80    3.20
   5  -7   3   10.30    3.40
   5  -7   3   12.10    2.90
   5  -7   3   15.80    4.00
   5  -7   3   16.00    3.60
  -6   7  -3   12.10    3.20
  -6   7  -3   15.80    2.80
  -6   7  -3    6.20    3.60
  -6   7  -3   14.50    3.80
  -6   7  -3   15.40    3.60
   6  -7   3   15.10    4.20
   6  -7   3   11.10    2.70
   6  -7   3    8.70    3.70
   6  -7   3   13.50    3.20
   6  -7   3    7.60    3.50
  -7   7  -3   32.90    4.80
  -7   7  -3   37.60    5.10
  -7   7  -3   49.50    3.90
  -7   7  -3   29.50    4.10
   7  -7   3   43.10    3.80
   7  -7   3   45.70    5.30
   7  -7   3   41.60    4.70
   7  -7   3   43.30    5.90
  -8   7  -3   12.40    4.30
  -8   7  -3    6.90    3.00
  -8   7  -3    7.80    3.40
  -8   7  -3    8.00    2.10
  -8   7  -3    5.60    4.10
   8  -7   3   10.70    3.70
   8  -7   3   12.50    2.30
   8  -7   3    0.90    4.10
   8  -7   3    9.20    4.60
   8  -7   3    8.60    3.50
  -9   7  -3    0.70    2.80
  -9   7  -3    1.50    3.60
  -9   7  -3    0.30    3.00
  -9   7  -3    1.10    4.00
   9  -7   3   -5.90    3.50
   9  -7   3   -0.30    3.50
   9  -7   3    0.10    3.90
   9   6  -3   -1.10    3.20
  -9  -6   3    1.60    2.30
  -9  -6   3   -4.20    4.00
  -9  -6   3    1.30    2.70
  -9  -6   3   -2.00    2.50
   8   6  -3   64.79    3.90
   8   6  -3   51.79    4.80
  -8  -6   3   54.89    6.70
  -8  -6   3   71.19    5.10
  -8  -6   3   62.49    5.30
   7   6  -3   55.09    5.90
   7   6  -3   44.40    4.40
   7   6  -3   52.79    4.40
   7   6  -3   53.59    4.10
  -7  -6   3   39.50    5.40
  -7  -6   3   51.29    4.50
  -7  -6   3   44.40    4.60
  -7  -6   3   53.09    6.00
  -7  -6   3   56.89    4.80
   6   6  -3    2.70    2.50
   6   6  -3    1.20    2.30
   6   6  -3    3.30    3.40
   6   6  -3    0.30    2.50
  -6  -6   3    2.10    2.70
  -6  -6   3    2.50    3.50
  -6  -6   3   -0.50    2.30
  -6  -6   3    3.40    3.50
  -6  -6   3    3.00    2.90
   5   6  -3   36.20    4.40
   5   6  -3   47.10    4.20
   5   6  -3   39.50    4.40
   5   6  -3   42.50    3.80
  -5  -6   3   38.40    3.80
  -5  -6   3   31.30    3.90
  -5  -6   3   43.20    4.80
  -5  -6   3   47.20    5.20
  -5  -6   3   44.20    4.00
   4   6  -3    0.70    2.40
   4   6  -3    1.80    3.00
   4   6  -3    1.00    1.80
   4   6  -3    4.80    2.50
   4   6  -3   -0.70    2.50
  -4  -6   3    1.10    2.70
  -4  -6   3    3.00    3.40
  -4  -6   3    2.90    2.10
  -4  -6   3    3.70    2.60
  -4  -6   3   -1.90    2.80
   3   6  -3   83.89    4.30
   3   6  -3   75.79    5.20
   3   6  -3   71.69    4.70
   3   6  -3   72.79    5.70
   3   6  -3   71.69    3.00
   3   6  -3   80.49    5.70
   3   6  -3   80.69    4.90
  -3  -6   3   78.49    3.00
  -3  -6   3   81.89    5.40
  -3  -6   3   78.59    4.90
  -3  -6   3   74.29    5.30
  -3  -6   3   79.09    4.30
  -3  -6   3   83.09    6.00
  -3  -6   3   69.49    5.00
   2   6  -3   87.09    5.00
   2   6  -3   80.49    5.70
   2   6  -3   77.89    5.30
   2   6  -3   83.09    4.30
   2   6  -3   83.59    3.70
   2   6  -3   83.99    5.80
   2   6  -3   83.39    5.00
  -2  -6   3   91.99    5.50
  -2  -6   3   95.39    4.40
  -2  -6   3   90.69    3.70
  -2  -6   3   82.39    4.90
  -2  -6   3   91.49    6.00
  -2  -6   3   86.19    5.30
  -2  -6   3   80.29    5.00
   1   6  -3   -1.40    2.10
   1   6  -3    5.90    3.00
   1   6  -3    1.90    1.70
   1   6  -3    3.00    2.50
   1   6  -3   -2.00    2.60
   1   6  -3    2.50    2.50
   1   6  -3   -0.60    1.60
  -1  -6   3    2.30    2.60
  -1  -6   3    0.80    1.60
  -1  -6   3   -1.50    1.70
  -1  -6   3   -1.70    2.20
  -1  -6   3   -0.10    2.30
  -1  -6   3    0.90    2.50
  -1  -6   3    0.20    2.30
   0   6  -3    3.80    2.60
   0   6  -3    5.60    2.90
   0   6  -3    7.60    2.30
   0   6  -3   11.00    3.00
   0   6  -3    5.10    2.50
   0   6  -3   10.00    3.00
   0  -6   3    8.40    2.30
   0  -6   3   15.10    2.80
   0  -6   3    6.90    2.10
   0  -6   3    2.70    3.00
   0  -6   3   11.30    3.00
   0  -6   3    7.00    2.60
   0  -6   3    7.60    2.60
  -1   6  -3  192.48    7.70
  -1   6  -3  191.78    7.10
  -1   6  -3  192.48    7.40
  -1   6  -3  176.38    7.70
  -1   6  -3  177.68    8.00
  -1   6  -3  181.78    7.60
   1  -6   3  178.18    7.30
   1  -6   3  172.58    6.80
   1  -6   3  199.18    7.10
   1  -6   3  184.38    6.80
   1  -6   3  172.28    7.30
   1  -6   3  201.78    8.40
   1  -6   3  189.68    7.80
  -2   6  -3  124.09    6.20
  -2   6  -3  120.29    6.00
  -2   6  -3  114.29    6.20
  -2   6  -3  118.79    6.70
  -2   6  -3  115.89    5.90
  -2   6  -3  130.49    6.10
   2  -6   3  120.39    5.50
   2  -6   3  128.59    6.20
   2  -6   3  125.39    5.70
   2  -6   3  122.99    5.80
   2  -6   3  123.49    5.70
   2  -6   3  133.29    6.90
   2  -6   3  118.79    6.00
  -3   6  -3   52.19    4.70
  -3   6  -3   50.79    4.80
  -3   6  -3   49.00    4.50
  -3   6  -3   46.10    5.10
  -3   6  -3   47.20    4.60
  -3   6  -3   44.70    4.50
   3  -6   3   49.99    3.90
   3  -6   3   54.99    4.30
   3  -6   3   47.90    4.90
   3  -6   3   52.09    4.80
   3  -6   3   54.09    4.40
   3  -6   3   54.89    5.50
   3  -6   3   54.69    4.70
  -4   6  -3   18.90    3.40
  -4   6  -3    9.80    2.70
  -4   6  -3   14.70    3.40
  -4   6  -3   14.10    3.20
  -4   6  -3   15.20    3.30
  -4   6  -3   12.10    2.80
   4  -6   3   13.20    3.80
   4  -6   3    7.60    2.60
   4  -6   3   14.70    3.10
   4  -6   3   14.00    3.40
   4  -6   3   10.80    3.00
   4  -6   3    4.00    2.80
   4  -6   3   14.30    3.20
   4  -6   3   18.40    3.00
  -5   6  -3    6.70    2.60
  -5   6  -3    1.80    2.50
  -5   6  -3    4.70    3.30
  -5   6  -3    3.50    2.90
  -5   6  -3    0.50    2.10
   5  -6   3    0.20    2.90
   5  -6   3    2.20    2.40
   5  -6   3    2.20    3.00
   5  -6   3    1.60    2.60
   5  -6   3   -1.50    2.50
   5  -6   3    0.50    2.10
   5  -6   3   -0.40    2.50
  -6   6  -3   84.69    6.20
  -6   6  -3   76.79    4.40
  -6   6  -3   69.39    5.50
  -6   6  -3   70.89    5.10
  -6   6  -3   65.69    5.30
   6  -6   3   73.49    5.10
   6  -6   3   79.89    6.80
   6  -6   3   72.99    5.10
   6  -6   3   79.69    6.20
   6  -6   3   72.59    4.40
  -7   6  -3   -1.50    3.40
  -7   6  -3   -0.50    2.30
  -7   6  -3    0.10    1.70
  -7   6  -3    2.60    3.30
   7  -6   3    1.90    3.30
   7  -6   3   -0.70    2.90
   7  -6   3   -0.10    2.00
   7  -6   3   -2.90    2.70
   7  -6   3   -3.60    3.10
  -8   6  -3   20.70    4.20
  -8   6  -3   18.30    4.00
  -8   6  -3   17.90    3.50
  -8   6  -3   21.30    3.40
  -8   6  -3   24.20    2.60
   8  -6   3   21.50    4.80
   8  -6   3   23.90    3.80
   8  -6   3   15.90    3.90
   8  -6   3   16.20    4.20
   8  -6   3   25.40    2.70
  -9   6  -3    5.60    3.60
  -9   6  -3   10.60    4.00
  -9   6  -3    8.40    2.90
  -9   6  -3    5.20    2.90
   9  -6   3    0.60    3.80
   9  -6   3    7.90    3.10
   9  -6   3    5.70    3.80
   9  -6   3   10.20    3.70
 -10   6  -3    2.40    2.80
 -10   6  -3   -0.50    3.50
 -10   6  -3   -1.90    2.40
 -10   6  -3    1.60    3.50
  10  -6   3    4.20    4.10
  10  -6   3   -3.50    3.80
  10  -6   3   -3.00    3.90
 -10  -5   3   54.49    5.80
 -10  -5   3   50.59    3.80
 -10  -5   3   46.80    3.70
 -10  -5   3   37.90    6.10
   9   5  -3   54.29    5.70
  -9  -5   3   50.39    4.10
  -9  -5   3   54.09    4.10
  -9  -5   3   59.89    6.60
  -9  -5   3   45.20    5.40
   8   5  -3   -0.10    2.20
   8   5  -3    3.40    3.20
   8   5  -3   -0.20    2.10
  -8  -5   3    1.20    2.60
  -8  -5   3    2.10    3.90
  -8  -5   3    2.00    2.40
   7   5  -3   -3.20    2.10
   7   5  -3    3.30    3.20
   7   5  -3    1.30    2.30
   7   5  -3    3.00    2.40
  -7  -5   3    2.00    2.40
  -7  -5   3    2.70    2.50
  -7  -5   3    2.40    3.60
  -7  -5   3   -2.30    3.10
  -7  -5   3    0.10    2.30
   6   5  -3    3.20    2.40
   6   5  -3    7.20    2.50
   6   5  -3    2.00    2.10
   6   5  -3    2.10    2.80
  -6  -5   3    0.10    2.30
  -6  -5   3    4.30    3.40
  -6  -5   3    2.10    2.50
  -6  -5   3    2.30    2.30
  -6  -5   3    4.80    3.40
   5   5  -3    7.70    3.00
   5   5  -3    2.70    2.40
   5   5  -3    1.30    2.40
   5   5  -3    3.90    2.00
  -5  -5   3    9.00    2.60
  -5  -5   3    0.00    2.70
  -5  -5   3    2.30    2.50
  -5  -5   3    1.60    2.40
  -5  -5   3    3.40    2.10
  -5  -5   3    4.10    3.10
   4   5  -3   43.10    3.90
   4   5  -3   40.60    3.80
   4   5  -3   38.10    3.80
   4   5  -3   33.10    3.90
   4   5  -3   39.50    3.40
   4   5  -3   38.00    4.60
  -4  -5   3   42.00    4.10
  -4  -5   3   39.80    4.30
  -4  -5   3   53.49    3.70
  -4  -5   3   43.20    5.10
  -4  -5   3   46.50    4.20
  -4  -5   3   46.90    3.50
   3   5  -3    0.90    2.40
   3   5  -3    4.70    1.70
   3   5  -3    1.70    2.70
   3   5  -3    1.40    1.00
   3   5  -3    1.90    2.10
   3   5  -3    2.80    2.60
   3   5  -3    1.70    2.20
  -3  -5   3    1.60    2.60
  -3  -5   3    0.30    2.20
  -3  -5   3   -0.10    2.30
  -3  -5   3    3.20    1.80
  -3  -5   3    1.80    2.40
  -3  -5   3    1.20    1.00
  -3  -5   3    4.10    2.40
   2   5  -3   -3.70    2.30
   2   5  -3    0.60    2.30
   2   5  -3    1.40    1.30
   2   5  -3   -2.60    2.30
   2   5  -3   -1.00    2.20
   2   5  -3    0.40    2.20
   2   5  -3   -0.10    1.40
  -2  -5   3    2.30    2.40
  -2  -5   3   -1.60    2.40
  -2  -5   3    2.30    1.20
  -2  -5   3    5.40    2.30
  -2  -5   3   -0.50    2.10
  -2  -5   3   -1.00    2.30
  -2  -5   3    1.20    1.50
   1   5  -3  198.68    7.30
   1   5  -3  198.38    6.30
   1   5  -3  190.08    7.50
   1   5  -3  197.68    7.20
   1   5  -3  203.28    6.30
   1   5  -3  202.78    7.20
   1   5  -3  185.58    7.70
  -1  -5   3  205.48    6.50
  -1  -5   3  191.78    7.10
  -1  -5   3  186.78    7.20
  -1  -5   3  189.48    7.30
  -1  -5   3  193.28    7.10
  -1  -5   3  200.08    7.80
  -1  -5   3  197.18    6.20
   0   5  -3  122.59    4.90
   0   5  -3  110.09    5.90
   0   5  -3  120.09    5.50
   0   5  -3  122.59    5.90
   0   5  -3  129.69    5.50
   0   5  -3  117.39    5.40
   0  -5   3  127.49    5.60
   0  -5   3  124.59    4.80
   0  -5   3  130.09    6.20
   0  -5   3  115.39    5.30
   0  -5   3  117.69    4.80
   0  -5   3  124.89    5.40
   0  -5   3  123.09    5.30
  -1   5  -3  237.98    7.80
  -1   5  -3  237.28    8.20
  -1   5  -3  231.18    8.20
  -1   5  -3  238.48    8.20
  -1   5  -3  242.58    8.30
  -1   5  -3  230.98    8.70
   1  -5   3  240.58    8.80
   1  -5   3  232.08    8.00
   1  -5   3  230.28    7.70
   1  -5   3  222.58    8.10
   1  -5   3  241.18    7.60
   1  -5   3  231.58    7.70
   1  -5   3  235.78    8.10
  -2   5  -3  113.89    5.50
  -2   5  -3  113.89    5.60
  -2   5  -3  120.39    5.50
  -2   5  -3  118.39    5.70
  -2   5  -3  109.09    5.70
  -2   5  -3  110.89    5.40
   2  -5   3  108.69    5.60
   2  -5   3  126.79    6.30
   2  -5   3  120.59    5.10
   2  -5   3  108.89    5.20
   2  -5   3  110.49    5.40
   2  -5   3  114.39    5.20
   2  -5   3  113.69    4.90
  -3   5  -3    1.30    2.60
  -3   5  -3    0.20    2.20
  -3   5  -3   -1.20    2.50
  -3   5  -3    0.30    2.40
  -3   5  -3    1.20    2.20
  -3   5  -3   -1.60    2.40
   3  -5   3    0.60    2.00
   3  -5   3   -2.20    2.00
   3  -5   3   -0.80    2.50
   3  -5   3    0.10    2.40
   3  -5   3   -0.50    2.00
   3  -5   3   -2.20    2.10
   3  -5   3    1.00    2.50
  -4   5  -3   60.39    5.00
  -4   5  -3   49.60    4.60
  -4   5  -3   52.79    4.70
  -4   5  -3   66.99    4.80
  -4   5  -3   54.09    4.00
  -4   5  -3   55.69    4.20
   4  -5   3   57.99    4.50
   4  -5   3   54.49    4.80
   4  -5   3   58.59    4.60
   4  -5   3   63.19    4.30
   4  -5   3   75.09    5.50
   4  -5   3   62.69    4.00
   4  -5   3   56.99    3.90
   4  -5   3   49.99    4.60
  -5   5  -3  109.69    6.30
  -5   5  -3  103.59    5.30
  -5   5  -3   98.99    5.70
  -5   5  -3   98.19    4.80
  -5   5  -3  112.59    6.20
  -5   5  -3  103.29    5.40
   5  -5   3  106.89    5.40
   5  -5   3  105.49    5.90
   5  -5   3  100.59    5.50
   5  -5   3  107.39    4.80
   5  -5   3  103.19    5.90
   5  -5   3  109.69    6.80
   5  -5   3  105.49    5.50
   5  -5   3  122.29    6.20
  -6   5  -3   39.30    3.90
  -6   5  -3   38.70    4.30
  -6   5  -3   29.80    3.00
  -6   5  -3   36.00    3.80
   6  -5   3   24.70    3.50
   6  -5   3   32.20    3.70
   6  -5   3   39.70    4.90
   6  -5   3   41.20    4.20
   6  -5   3   32.30    3.10
   6  -5   3   28.90    3.80
  -7   5  -3    5.10    3.10
  -7   5  -3    3.80    3.20
  -7   5  -3    4.70    2.70
  -7   5  -3    6.90    2.20
  -7   5  -3    3.20    1.60
   7  -5   3    6.10    1.80
   7  -5   3    5.00    3.20
   7  -5   3    6.60    3.20
   7  -5   3    3.10    2.50
  -8   5  -3    3.70    1.40
  -8   5  -3    3.90    3.10
  -8   5  -3    5.00    2.60
  -8   5  -3    2.90    2.60
  -8   5  -3    6.70    3.40
   8  -5   3    7.00    1.40
   8  -5   3    8.80    3.00
   8  -5   3    6.00    3.40
   8  -5   3    5.60    3.50
  -9   5  -3    2.20    2.60
  -9   5  -3    1.30    3.40
  -9   5  -3    2.50    2.70
  -9   5  -3   -0.20    2.90
   9  -5   3   -2.20    2.40
   9  -5   3   -2.30    3.10
   9  -5   3    0.60    3.90
 -10   5  -3   14.80    3.10
 -10   5  -3   24.90    4.50
 -10   5  -3   17.10    3.20
 -10   5  -3   14.70    4.10
  10  -5   3   11.70    4.00
  10  -5   3   11.30    3.80
 -11   5  -3   45.70    4.50
 -11   5  -3   32.30    4.80
 -11   5  -3   31.10    4.80
 -11   5  -3   32.10    4.00
  11  -5   3   27.80    4.80
  11  -5   3   28.70    5.00
  10   4  -3    1.00    2.60
 -10  -4   3   -0.10    1.50
 -10  -4   3   -3.30    4.00
 -10  -4   3   -0.70    1.60
   9   4  -3   28.40    3.00
   9   4  -3   17.70    3.40
  -9  -4   3   22.30    5.10
  -9  -4   3   28.60    4.20
  -9  -4   3   25.70    2.70
  -9  -4   3   24.90    2.60
   8   4  -3   10.70    3.20
   8   4  -3   17.10    2.70
   8   4  -3   15.80    2.20
  -8  -4   3   15.30    2.50
  -8  -4   3   12.10    2.30
  -8  -4   3   12.30    3.00
  -8  -4   3    9.80    4.10
   7   4  -3   14.30    2.70
   7   4  -3    5.80    2.80
   7   4  -3   13.30    2.50
   7   4  -3   10.60    2.40
  -7  -4   3    7.80    2.70
  -7  -4   3    8.10    3.80
  -7  -4   3    3.20    2.20
   6   4  -3    6.20    2.70
   6   4  -3    6.70    2.10
   6   4  -3    8.50    2.40
   6   4  -3    4.70    2.20
  -6  -4   3    9.90    2.40
  -6  -4   3    4.70    3.30
  -6  -4   3    1.80    2.20
  -6  -4   3    3.80    2.20
  -6  -4   3    3.90    2.90
   5   4  -3    1.30    1.90
   5   4  -3    1.20    1.90
   5   4  -3   -0.10    1.80
   5   4  -3    5.30    2.30
   5   4  -3    3.40    2.60
   5   4  -3    3.00    2.60
  -5  -4   3   -0.40    2.70
  -5  -4   3    2.90    2.10
  -5  -4   3    3.20    2.00
  -5  -4   3    2.60    2.20
  -5  -4   3    3.50    2.80
   4   4  -3    8.70    0.70
   4   4  -3    5.00    2.50
   4   4  -3    6.50    2.20
   4   4  -3    6.50    2.10
   4   4  -3    1.90    2.40
   4   4  -3    8.40    1.90
   4   4  -3    8.70    2.30
  -4  -4   3    9.30    2.30
  -4  -4   3    6.90    2.30
  -4  -4   3   10.60    2.10
  -4  -4   3   10.30    2.90
  -4  -4   3    5.90    2.70
  -4  -4   3    4.50    2.30
   3   4  -3   28.90    3.00
   3   4  -3   24.90    3.10
   3   4  -3   15.70    2.80
   3   4  -3   24.50    2.30
   3   4  -3   15.80    2.90
   3   4  -3   25.20    1.70
   3   4  -3   24.20    2.70
  -3  -4   3   27.60    3.50
  -3  -4   3   22.30    2.50
  -3  -4   3   26.30    3.30
  -3  -4   3   20.80    1.60
  -3  -4   3   23.30    2.80
  -3  -4   3   26.70    3.00
   2   4  -3  367.96   10.30
   2   4  -3  378.46   11.50
   2   4  -3  359.26   11.70
   2   4  -3  372.96   10.00
   2   4  -3  379.16   11.10
   2   4  -3  385.56   11.10
   2   4  -3  376.76   11.00
  -2  -4   3  387.76   11.90
  -2  -4   3  376.66   10.30
  -2  -4   3  372.36   11.30
  -2  -4   3  373.76   11.00
  -2  -4   3  368.36    9.90
  -2  -4   3  364.56   11.00
  -2  -4   3  377.56   11.30
   1   4  -3  400.76   11.40
   1   4  -3  404.36   11.70
   1   4  -3  384.66   10.60
   1   4  -3  378.26   11.80
   1   4  -3  389.06   11.30
   1   4  -3  390.76   11.30
   1   4  -3  396.56   10.50
  -1  -4   3  402.76   12.00
  -1  -4   3  397.46   10.50
  -1  -4   3  356.76   11.20
  -1  -4   3  390.86   11.50
  -1  -4   3  372.56   11.20
  -1  -4   3  378.76   10.50
  -1  -4   3  383.26   11.30
   0   4  -3    0.40    1.40
   0   4  -3    1.20    1.80
   0   4  -3    4.00    2.20
   0   4  -3   -1.30    1.70
   0   4  -3    2.10    2.00
   0   4  -3   -2.00    1.60
   0  -4   3    0.90    1.80
   0  -4   3   -0.60    1.20
   0  -4   3    4.10    1.60
   0  -4   3   -0.90    1.70
   0  -4   3    1.40    1.90
   0  -4   3   -0.40    1.60
   0  -4   3    1.50    2.00
  -1   4  -3   72.09    4.40
  -1   4  -3   71.09    3.90
  -1   4  -3   72.99    3.70
  -1   4  -3   75.39    4.20
  -1   4  -3   70.59    3.90
  -1   4  -3   69.89    3.80
   1  -4   3   65.29    3.90
   1  -4   3   68.79    4.50
   1  -4   3   67.69    3.70
   1  -4   3   67.79    3.80
   1  -4   3   70.99    3.30
   1  -4   3   68.79    3.70
   1  -4   3   69.29    3.80
  -2   4  -3    5.90    2.20
  -2   4  -3    6.50    2.30
  -2   4  -3    5.30    2.00
  -2   4  -3    3.10    2.00
  -2   4  -3    3.20    2.00
  -2   4  -3    4.90    2.10
   2  -4   3    2.80    2.00
   2  -4   3    4.10    1.70
   2  -4   3    3.40    2.00
   2  -4   3    4.90    1.90
   2  -4   3    7.60    2.60
   2  -4   3    7.50    2.30
   2  -4   3    3.10    1.80
  -3   4  -3  249.28    8.30
  -3   4  -3  225.68    8.50
  -3   4  -3  262.87    8.20
  -3   4  -3  250.07    8.30
  -3   4  -3  239.48    8.20
  -3   4  -3  245.68    7.80
   3  -4   3  248.48    8.30
   3  -4   3  230.18    8.10
   3  -4   3  234.78    7.60
   3  -4   3  259.97    8.10
   3  -4   3  233.68    8.10
   3  -4   3  247.48    7.90
   3  -4   3  246.48    8.90
  -4   4  -3 1749.03   43.70
  -4   4  -3 1735.33   43.70
  -4   4  -3 1717.43   44.30
  -4   4  -3 1801.62   44.00
  -4   4  -3 1682.03   43.80
  -4   4  -3 1756.72   43.00
   4  -4   3 1716.03   43.50
   4  -4   3 1719.03   43.70
   4  -4   3 1719.13   43.70
   4  -4   3 1693.03   43.70
   4  -4   3 1679.03   43.70
   4  -4   3 1781.92   44.60
   4  -4   3 1710.23   42.90
  -5   4  -3    1.90    2.40
  -5   4  -3    3.00    2.20
  -5   4  -3    6.30    1.80
  -5   4  -3    1.00    2.50
  -5   4  -3    0.70    2.30
  -5   4  -3    1.60    2.80
   5  -4   3    3.50    2.50
   5  -4   3    3.00    2.30
   5  -4   3    5.90    2.30
   5  -4   3    3.60    2.90
   5  -4   3   -1.00    2.50
   5  -4   3    4.30    2.90
   5  -4   3    7.80    1.80
  -6   4  -3   -2.20    2.60
  -6   4  -3    2.00    2.30
  -6   4  -3    3.70    2.90
  -6   4  -3   -3.30    1.90
  -6   4  -3    0.10    1.40
   6  -4   3    1.10    2.70
   6  -4   3    0.80    2.80
   6  -4   3    3.90    2.60
   6  -4   3    3.30    3.00
   6  -4   3   -2.60    2.10
   6  -4   3   -0.90    1.40
   6  -4   3    2.50    2.50
  -7   4  -3    6.50    2.90
  -7   4  -3    2.00    1.20
  -7   4  -3    9.30    2.30
  -7   4  -3   -0.70    2.80
  -7   4  -3    3.10    2.40
   7  -4   3    3.40    2.60
   7  -4   3    5.50    3.10
   7  -4   3    7.30    3.30
   7  -4   3    2.50    1.30
   7  -4   3    4.50    2.60
  -8   4  -3   16.80    2.90
  -8   4  -3   19.10    3.90
  -8   4  -3   11.20    2.80
  -8   4  -3   16.10    3.40
   8  -4   3   13.60    3.80
   8  -4   3   15.20    3.40
   8  -4   3   19.10    3.10
  -9   4  -3   24.70    3.80
  -9   4  -3   18.60    4.00
  -9   4  -3   21.00    3.10
  -9   4  -3   19.80    3.20
   9  -4   3   30.40    5.10
   9  -4   3   18.50    3.20
   9  -4   3   23.30    4.30
 -10   4  -3    9.70    3.40
 -10   4  -3   10.10    3.80
 -10   4  -3    3.40    2.70
 -10   4  -3    1.70    2.50
  10  -4   3   10.20    4.60
  10  -4   3    6.60    2.60
  10  -4   3   13.20    4.00
 -11   4  -3    4.00    3.30
 -11   4  -3    5.50    2.70
 -11   4  -3    2.60    2.70
 -11   4  -3    7.50    3.80
  11  -4   3    7.30    4.80
  11  -4   3    3.90    3.90
  11   3  -3    4.20    2.80
  10   3  -3    5.60    2.80
 -10  -3   3   -1.00    4.20
   9   3  -3   17.50    3.20
   9   3  -3   24.00    2.40
  -9  -3   3   21.10    2.00
  -9  -3   3    9.80    4.30
  -9  -3   3   22.50    2.40
   8   3  -3   12.50    3.00
   8   3  -3    2.30    2.50
   8   3  -3    4.70    2.10
   8   3  -3    4.60    1.60
  -8  -3   3    3.80    3.60
  -8  -3   3    0.20    1.70
  -8  -3   3    3.20    2.60
  -8  -3   3    1.00    1.60
   7   3  -3    8.10    2.10
   7   3  -3    9.20    1.90
   7   3  -3    9.10    2.50
   7   3  -3    3.90    2.50
  -7  -3   3    2.00    3.20
  -7  -3   3    4.30    1.90
  -7  -3   3    6.00    2.40
   6   3  -3    1.40    2.20
   6   3  -3    0.90    1.90
   6   3  -3    1.00    1.70
   6   3  -3   -0.30    2.50
   6   3  -3    1.70    1.60
   6   3  -3   -0.50    1.70
  -6  -3   3    0.50    2.10
  -6  -3   3    1.40    1.80
  -6  -3   3    2.10    1.80
  -6  -3   3    3.30    3.00
  -6  -3   3   -0.80    2.40
   5   3  -3    4.10    2.30
   5   3  -3    3.40    0.60
   5   3  -3    1.40    1.70
   5   3  -3    3.80    0.80
   5   3  -3    4.00    2.50
   5   3  -3    1.60    1.70
   5   3  -3    5.40    1.80
   5   3  -3    5.00    2.00
  -5  -3   3    6.50    1.90
  -5  -3   3    3.10    1.80
  -5  -3   3    3.60    2.80
  -5  -3   3    6.80    2.90
  -5  -3   3    2.30    1.80
   4   3  -3   47.70    3.10
   4   3  -3   42.00    4.00
   4   3  -3   40.80    3.00
   4   3  -3   45.80    1.90
   4   3  -3   53.09    3.20
   4   3  -3   47.30    1.90
   4   3  -3   44.90    3.90
   4   3  -3   47.50    3.00
  -4  -3   3   47.60    3.10
  -4  -3   3   44.70    3.00
  -4  -3   3   37.70    3.60
  -4  -3   3   45.90    3.10
  -4  -3   3   49.50    4.40
   3   3  -3   81.39    2.90
   3   3  -3   82.49    3.50
   3   3  -3   75.79    3.80
   3   3  -3   89.19    3.90
   3   3  -3   79.59    4.70
   3   3  -3   83.19    3.90
   3   3  -3   86.79    4.50
  -3  -3   3   85.29    3.60
  -3  -3   3   85.29    4.40
  -3  -3   3   82.39    4.10
  -3  -3   3   78.69    4.80
  -3  -3   3   81.19    3.80
  -3  -3   3   85.99    4.00
   2   3  -3  745.53   19.10
   2   3  -3  743.53   19.00
   2   3  -3  771.82   19.80
   2   3  -3  766.32   20.20
   2   3  -3  735.33   20.50
   2   3  -3  758.62   19.80
   2   3  -3  754.52   19.80
  -2  -3   3  762.62   20.60
  -2  -3   3  814.42   19.90
  -2  -3   3  753.02   20.20
  -2  -3   3  742.63   20.00
  -2  -3   3  761.02   19.20
  -2  -3   3  741.03   19.00
   1   3  -3  201.78    7.20
   1   3  -3  210.08    6.80
   1   3  -3  221.28    7.20
   1   3  -3  226.78    6.90
   1   3  -3  206.18    6.20
   1   3  -3  218.78    6.80
   1   3  -3  207.48    6.00
  -1  -3   3  215.98    6.00
  -1  -3   3  204.88    6.70
  -1  -3   3  210.88    6.80
  -1  -3   3  216.88    7.00
  -1  -3   3  207.98    7.00
  -1  -3   3  210.98    6.20
   0   3  -3  138.79    5.10
   0   3  -3  134.09    5.20
   0   3  -3  134.29    5.20
   0   3  -3  124.19    5.40
   0   3  -3  138.39    5.10
   0   3  -3  141.49    4.80
   0  -3   3  136.69    4.30
   0  -3   3  139.49    5.10
   0  -3   3  137.19    5.10
   0  -3   3  140.59    5.10
   0  -3   3  137.59    4.70
   0  -3   3  144.49    5.60
   0  -3   3  134.39    5.10
  -1   3  -3  702.23   19.90
  -1   3  -3  774.32   19.70
  -1   3  -3  756.32   19.50
  -1   3  -3  750.72   19.80
  -1   3  -3  760.42   19.60
  -1   3  -3  775.72   19.70
   1  -3   3  755.42   19.70
   1  -3   3  749.13   19.60
   1  -3   3  748.83   19.00
   1  -3   3  768.22   20.10
   1  -3   3  739.13   19.40
   1  -3   3  744.43   19.60
   1  -3   3  740.03   19.70
  -2   3  -3   57.09    3.30
  -2   3  -3   49.40    3.50
  -2   3  -3   53.39    3.40
  -2   3  -3   55.59    3.20
  -2   3  -3   51.29    3.20
  -2   3  -3   55.59    3.50
   2  -3   3   57.39    3.00
   2  -3   3   66.89    4.00
   2  -3   3   51.39    3.30
   2  -3   3   52.89    3.40
   2  -3   3   54.79    3.40
   2  -3   3   56.89    3.10
   2  -3   3   55.59    3.10
  -3   3  -3  844.82   22.10
  -3   3  -3  865.41   22.70
  -3   3  -3  861.71   22.70
  -3   3  -3  878.91   22.60
  -3   3  -3  849.61   23.00
  -3   3  -3  873.11   22.60
   3  -3   3  890.01   23.20
   3  -3   3  883.11   22.70
   3  -3   3  873.61   22.10
   3  -3   3  859.61   22.50
   3  -3   3  857.61   22.40
   3  -3   3  857.41   22.60
   3  -3   3  872.31   22.70
  -4   3  -3   36.90    2.70
  -4   3  -3   39.10    3.40
  -4   3  -3   41.80    3.10
  -4   3  -3   47.40    3.30
  -4   3  -3   41.00    3.70
  -4   3  -3   48.00    3.70
   4  -3   3   43.00    3.30
   4  -3   3   39.10    3.30
   4  -3   3   37.30    4.00
   4  -3   3   40.10    2.60
   4  -3   3   33.20    3.30
   4  -3   3   44.80    3.80
   4  -3   3   42.40    3.10
  -5   3  -3   31.80    3.50
  -5   3  -3   33.50    3.40
  -5   3  -3   31.10    2.40
  -5   3  -3   33.90    3.90
  -5   3  -3   38.00    3.10
  -5   3  -3   38.50    3.20
   5  -3   3   34.50    3.60
   5  -3   3   36.30    3.40
   5  -3   3   34.80    3.60
   5  -3   3   30.40    3.20
   5  -3   3   34.20    2.40
   5  -3   3   39.30    3.70
   5  -3   3   35.70    4.20
  -6   3  -3   52.79    4.60
  -6   3  -3   57.29    2.60
  -6   3  -3   62.79    4.00
  -6   3  -3   60.69    4.60
  -6   3  -3   59.69    3.90
   6  -3   3   59.09    2.60
   6  -3   3   60.79    4.10
   6  -3   3   53.29    4.50
   6  -3   3   56.39    3.90
   6  -3   3   53.69    4.10
   6  -3   3   50.89    4.80
   6  -3   3   62.29    5.20
  -7   3  -3    8.40    3.00
  -7   3  -3    5.80    2.20
  -7   3  -3    5.10    2.50
  -7   3  -3   11.70    2.70
   7  -3   3    6.80    2.30
   7  -3   3    5.70    2.90
   7  -3   3   11.70    2.70
   7  -3   3    5.90    3.10
   7  -3   3   11.70    3.10
   7  -3   3    7.90    3.30
  -8   3  -3    5.90    3.00
  -8   3  -3   12.00    2.60
  -8   3  -3    9.60    2.50
  -8   3  -3   14.90    2.90
   8  -3   3    9.80    3.30
   8  -3   3    9.70    3.30
   8  -3   3    9.30    2.70
  -9   3  -3   15.30    2.90
  -9   3  -3   25.10    3.90
  -9   3  -3   24.00    3.40
  -9   3  -3   26.20    3.20
   9  -3   3   22.90    3.30
   9  -3   3   21.50    4.20
   9  -3   3   20.10    4.00
 -10   3  -3    1.70    2.50
 -10   3  -3   11.50    3.70
 -10   3  -3    5.00    2.80
 -10   3  -3    7.00    2.60
  10  -3   3    2.30    2.50
  10  -3   3    4.90    3.50
  10  -3   3    4.80    3.90
 -11   3  -3   -2.50    2.50
 -11   3  -3   -0.20    3.20
 -11   3  -3    2.70    2.90
 -11   3  -3    0.10    2.30
  11  -3   3    1.30    3.60
  11  -3   3    1.20    3.70
 -12   3  -3   13.20    2.80
 -12   3  -3   11.10    3.00
 -12   3  -3    8.90    3.00
 -12   3  -3    5.10    3.30
  12  -3   3    9.60    4.50
  12  -3   3   10.60    4.90
  11   2  -3    5.00    2.50
  10   2  -3    2.00    2.40
 -10  -2   3    7.50    4.60
   9   2  -3    0.70    1.90
   9   2  -3    2.90    1.20
   9   2  -3    2.60    1.70
   9   2  -3    1.10    1.00
   9   2  -3   -0.50    2.30
  -9  -2   3   -2.80    3.30
   8   2  -3    3.30    1.30
   8   2  -3    1.80    1.10
   8   2  -3    2.30    2.30
   8   2  -3    0.20    2.10
   8   2  -3    3.20    1.30
  -8  -2   3    1.80    3.30
  -8  -2   3    1.80    1.20
  -8  -2   3    1.80    1.30
   7   2  -3    2.70    1.20
   7   2  -3    1.10    1.90
   7   2  -3    2.90    2.10
   7   2  -3    2.50    1.20
   7   2  -3    1.50    1.30
  -7  -2   3    0.30    1.40
  -7  -2   3    1.40    3.10
  -7  -2   3    3.90    2.50
  -7  -2   3    1.70    1.40
   6   2  -3   19.00    2.40
   6   2  -3   26.70    3.10
   6   2  -3   21.70    1.90
   6   2  -3   18.00    1.90
   6   2  -3   20.10    1.90
   6   2  -3   20.20    3.50
   6   2  -3   19.10    1.90
  -6  -2   3   26.60    3.20
  -6  -2   3   28.10    4.00
  -6  -2   3   23.30    2.10
   5   2  -3   23.70    3.30
   5   2  -3   21.80    2.20
   5   2  -3   24.50    1.80
   5   2  -3   22.60    2.20
   5   2  -3   24.40    2.60
   5   2  -3   20.70    1.70
   5   2  -3   26.00    2.90
  -5  -2   3   22.00    2.40
  -5  -2   3   22.00    3.20
  -5  -2   3   24.60    3.50
  -5  -2   3   24.20    2.40
  -5  -2   3   23.90    2.70
   4   2  -3   47.90    4.00
   4   2  -3   51.59    2.70
   4   2  -3   49.60    2.20
   4   2  -3   48.20    3.60
   4   2  -3   44.70    2.80
   4   2  -3   47.50    2.80
   4   2  -3   44.80    2.10
  -4  -2   3   51.59    3.10
  -4  -2   3   50.19    2.80
  -4  -2   3   48.90    3.70
  -4  -2   3   48.70    3.90
  -4  -2   3   47.80    2.80
   3   2  -3  131.39    5.60
   3   2  -3  134.89    4.50
   3   2  -3  143.49    5.30
   3   2  -3  131.19    4.10
   3   2  -3  133.99    4.70
   3   2  -3  135.99    4.60
  -3  -2   3  131.59    4.50
  -3  -2   3  130.99    4.70
  -3  -2   3  139.89    5.50
  -3  -2   3  134.29    4.60
  -3  -2   3  137.79    5.80
   2   2  -3  258.37    8.40
   2   2  -3  263.57    7.70
   2   2  -3  256.17    7.20
   2   2  -3  279.47    8.20
   2   2  -3  268.77    7.70
   2   2  -3  258.97    7.20
  -2  -2   3  269.67    8.30
  -2  -2   3  269.87    7.70
  -2  -2   3  271.17    8.10
  -2  -2   3  269.47    7.30
  -2  -2   3  259.87    7.60
  -2  -2   3  262.97    8.50
  -2  -2   3  261.57    7.20
   1   2  -3  266.47    8.30
   1   2  -3  275.17    8.50
   1   2  -3  283.27    8.00
   1   2  -3  267.87    7.20
   1   2  -3  293.27    8.00
   1   2  -3  283.07    8.10
   1   2  -3  265.47    7.60
  -1  -2   3  282.97    8.30
  -1  -2   3  267.77    8.10
  -1  -2   3  272.67    7.20
  -1  -2   3  271.97    7.90
  -1  -2   3  278.07    8.60
  -1  -2   3  262.77    7.50
   0   2  -3  455.65   13.20
   0   2  -3  496.05   13.00
   0   2  -3  502.55   13.00
   0   2  -3  482.05   13.00
   0   2  -3  476.45   12.80
   0   2  -3  479.85   12.70
   0  -2   3  482.05   12.90
   0  -2   3  478.45   12.90
   0  -2   3  480.85   12.00
   0  -2   3  476.15   13.00
   0  -2   3  488.85   13.30
   0  -2   3  474.85   12.60
   0  -2   3  482.35   12.90
  -1   2  -3  959.00   24.90
  -1   2  -3  984.00   24.50
  -1   2  -3  974.40   24.60
  -1   2  -3  949.60   24.60
  -1   2  -3  965.70   24.50
  -1   2  -3  983.50   24.60
   1  -2   3  991.90   24.60
   1  -2   3  976.20   24.50
   1  -2   3  959.90   23.90
   1  -2   3  981.60   24.60
   1  -2   3  954.10   24.90
   1  -2   3  964.80   24.60
   1  -2   3  945.91   24.40
  -2   2  -3  697.73   17.70
  -2   2  -3  646.54   17.90
  -2   2  -3  675.03   17.70
  -2   2  -3  669.53   17.70
  -2   2  -3  676.23   17.60
  -2   2  -3  693.63   17.40
   2  -2   3  677.23   17.70
   2  -2   3  677.33   17.30
   2  -2   3  697.03   17.70
   2  -2   3  682.33   18.10
   2  -2   3  649.14   17.20
   2  -2   3  652.83   17.60
   2  -2   3  668.93   17.70
  -3   2  -3  177.38    6.00
  -3   2  -3  188.38    6.40
  -3   2  -3  192.18    6.10
  -3   2  -3  183.68    5.60
  -3   2  -3  181.28    6.50
  -3   2  -3  188.08    6.20
   3  -2   3  182.18    5.90
   3  -2   3  169.48    6.10
   3  -2   3  178.58    5.50
   3  -2   3  175.58    6.50
   3  -2   3  186.98    6.20
   3  -2   3  187.58    6.20
   3  -2   3  186.48    6.20
  -4   2  -3    7.10    1.70
  -4   2  -3    8.20    1.20
  -4   2  -3    8.10    2.20
  -4   2  -3    4.30    1.90
  -4   2  -3    7.60    1.80
  -4   2  -3    8.60    1.90
   4  -2   3    7.70    2.10
   4  -2   3    8.40    1.90
   4  -2   3   10.10    1.80
   4  -2   3    4.50    1.70
   4  -2   3    8.00    2.10
   4  -2   3   11.10    2.20
   4  -2   3    9.30    1.30
  -5   2  -3   28.70    1.70
  -5   2  -3   33.00    3.00
  -5   2  -3   33.90    3.50
  -5   2  -3   33.90    3.20
  -5   2  -3   29.70    3.00
  -5   2  -3   32.20    2.90
   5  -2   3   30.70    3.10
   5  -2   3   32.40    3.20
   5  -2   3   33.60    3.20
   5  -2   3   33.80    3.00
   5  -2   3   31.40    1.80
   5  -2   3   35.60    3.80
   5  -2   3   30.50    3.10
  -6   2  -3  124.19    5.80
  -6   2  -3  120.99    3.40
  -6   2  -3  122.49    5.00
  -6   2  -3  132.39    5.40
   6  -2   3  115.49    5.70
   6  -2   3  117.99    5.20
   6  -2   3  119.89    5.00
   6  -2   3  137.89    5.90
   6  -2   3  128.59    6.40
   6  -2   3  127.79    5.70
  -7   2  -3  147.79    6.70
  -7   2  -3  139.39    5.90
  -7   2  -3  155.98    5.80
  -7   2  -3  147.89    6.00
   7  -2   3  147.79    6.70
   7  -2   3  147.09    6.80
   7  -2   3  151.18    5.90
   7  -2   3  149.29    7.00
   7  -2   3  154.78    7.50
   7  -2   3  147.39    6.00
  -8   2  -3   84.79    5.30
  -8   2  -3   79.29    4.60
  -8   2  -3   84.29    4.30
  -8   2  -3   75.79    4.50
   8  -2   3   74.19    5.50
   8  -2   3   88.49    6.10
   8  -2   3   77.99    4.80
   8  -2   3   70.19    6.90
   8  -2   3   74.29    5.70
  -9   2  -3   11.80    3.30
  -9   2  -3    8.30    2.50
  -9   2  -3   16.30    2.80
  -9   2  -3    7.60    2.50
   9  -2   3   10.30    2.70
   9  -2   3   13.20    4.00
   9  -2   3    6.70    3.30
 -10   2  -3   37.20    4.10
 -10   2  -3   33.10    4.30
 -10   2  -3   32.60    3.40
 -10   2  -3   40.20    3.60
  10  -2   3   24.50    3.20
  10  -2   3   25.80    4.40
  10  -2   3   49.70    6.00
 -11   2  -3    6.90    2.60
 -11   2  -3    6.70    3.20
 -11   2  -3    3.50    2.40
 -11   2  -3    7.40    2.50
  11  -2   3    4.00    4.40
  11  -2   3    9.10    4.60
  11  -2   3    9.20    2.70
 -12   2  -3    0.60    2.30
 -12   2  -3    2.00    3.20
 -12   2  -3    1.40    2.40
 -12   2  -3    2.30    3.00
  12  -2   3    4.80    3.90
  12  -2   3    0.50    5.10
  11   1  -3    4.40    2.30
  11   1  -3    0.10    1.90
  10   1  -3   11.10    2.10
  10   1  -3   15.80    2.80
  10   1  -3   15.90    2.20
  10   1  -3   14.90    2.40
   9   1  -3   -1.30    1.50
   9   1  -3    1.50    1.90
   9   1  -3    0.00    2.10
   9   1  -3   -5.10    1.60
  -9  -1   3   -0.40    3.60
   8   1  -3   32.70    2.90
   8   1  -3   30.70    2.80
   8   1  -3   26.60    2.90
   8   1  -3   22.90    2.80
   8   1  -3   31.10    3.70
  -8  -1   3   29.60    4.50
   7   1  -3   20.00    2.10
   7   1  -3   18.10    2.10
   7   1  -3   21.00    3.70
   7   1  -3   20.30    2.80
   7   1  -3   16.30    1.10
   7   1  -3   21.80    3.00
   7   1  -3   16.40    1.20
  -7  -1   3   20.70    4.00
  -7  -1   3   15.20    1.30
  -7  -1   3   16.40    1.40
   6   1  -3   11.20    1.70
   6   1  -3   14.80    3.20
   6   1  -3   12.50    1.70
   6   1  -3   11.10    1.20
   6   1  -3   11.80    2.30
   6   1  -3   12.20    1.20
   6   1  -3    8.40    2.20
  -6  -1   3   13.10    1.30
  -6  -1   3    6.40    3.00
  -6  -1   3   12.10    1.30
   5   1  -3   15.30    1.40
   5   1  -3   15.20    2.00
   5   1  -3   12.30    2.10
   5   1  -3   16.00    1.60
   5   1  -3   17.30    1.70
   5   1  -3   19.10    2.90
   5   1  -3   17.60    1.80
  -5  -1   3   15.40    1.50
  -5  -1   3   15.50    3.00
  -5  -1   3   14.20    2.40
   4   1  -3   65.49    2.80
   4   1  -3   57.09    4.00
   4   1  -3   63.89    2.80
   4   1  -3   66.49    2.60
   4   1  -3   63.39    3.20
   4   1  -3   65.09    2.60
  -4  -1   3   64.59    4.20
  -4  -1   3   66.29    2.70
  -4  -1   3   68.59    2.70
  -4  -1   3   69.99    3.50
  -4  -1   3   67.29    3.90
   3   1  -3   15.70    2.10
   3   1  -3   14.70    1.50
   3   1  -3   13.90    1.40
   3   1  -3    9.20    2.00
   3   1  -3   15.20    1.50
   3   1  -3   16.10    1.50
  -3  -1   3   13.40    1.40
  -3  -1   3   14.50    2.20
  -3  -1   3   16.20    2.40
  -3  -1   3   15.50    1.70
  -3  -1   3   14.60    1.50
   2   1  -3  536.85   15.00
   2   1  -3  581.24   14.30
   2   1  -3  550.34   14.20
   2   1  -3  540.15   14.10
   2   1  -3  566.24   14.30
   2   1  -3  553.14   14.90
  -2  -1   3  562.44   14.30
  -2  -1   3  545.35   14.10
  -2  -1   3  567.44   14.30
  -2  -1   3  561.74   15.20
  -2  -1   3  579.44   15.10
   1   1  -3  223.38    6.20
   1   1  -3  207.68    5.50
   1   1  -3  206.08    6.70
   1   1  -3  214.68    6.60
   1   1  -3  207.18    6.10
   1   1  -3  217.78    6.20
  -1  -1   3  208.58    6.00
  -1  -1   3  213.48    6.60
  -1  -1   3  209.08    5.50
  -1  -1   3  214.78    6.70
  -1  -1   3  223.28    6.20
  -1  -1   3  214.48    6.20
   0   1  -3    5.90    1.40
   0   1  -3    7.70    1.40
   0   1  -3    9.30    1.60
   0   1  -3    7.50    1.60
   0  -1   3    3.30    2.30
   0  -1   3    8.70    1.80
   0  -1   3    8.40    1.60
   0  -1   3    8.00    1.60
   0  -1   3    4.90    1.30
  -1   1  -3 2818.52   68.19
   1  -1   3 2786.42   68.19
  -2   1  -3  294.07    7.90
  -2   1  -3  298.07    8.40
  -2   1  -3  295.47    8.40
  -2   1  -3  291.87    8.20
  -2   1  -3  290.27    8.50
  -2   1  -3  293.17    8.30
   2  -1   3  296.47    8.30
   2  -1   3  292.07    7.90
   2  -1   3  290.67    7.90
   2  -1   3  279.17    8.30
   2  -1   3  292.47    8.40
   2  -1   3  288.07    8.30
   2  -1   3  297.77    8.60
  -3   1  -3  559.34   14.00
  -3   1  -3  549.45   14.90
  -3   1  -3  546.75   14.50
  -3   1  -3  555.94   14.80
  -3   1  -3  556.24   14.70
  -3   1  -3  556.84   14.70
   3  -1   3  548.05   14.70
   3  -1   3  578.24   14.80
   3  -1   3  543.45   14.60
   3  -1   3  565.14   15.10
   3  -1   3  541.25   14.70
   3  -1   3  535.65   14.50
  -4   1  -3   83.19    4.00
  -4   1  -3   87.99    4.10
  -4   1  -3   83.19    2.70
  -4   1  -3   84.69    3.70
  -4   1  -3   82.79    3.80
  -4   1  -3   77.09    3.40
   4  -1   3   92.49    4.00
   4  -1   3   82.89    4.30
   4  -1   3   84.89    4.00
   4  -1   3   82.19    3.80
   4  -1   3   81.39    3.70
   4  -1   3   81.79    3.80
  -5   1  -3    1.50    1.40
  -5   1  -3    2.90    0.70
  -5   1  -3    0.40    1.50
  -5   1  -3    1.00    1.50
  -5   1  -3    1.70    1.90
   5  -1   3    1.90    1.80
   5  -1   3   -1.10    1.80
   5  -1   3    0.60    1.80
   5  -1   3    1.20    1.40
   5  -1   3   -0.90    1.80
   5  -1   3   -0.20    1.40
  -6   1  -3   37.50    2.60
  -6   1  -3   39.60    3.70
  -6   1  -3   38.50    2.90
   6  -1   3   35.30    3.00
   6  -1   3   41.10    3.50
   6  -1   3   39.80    3.10
   6  -1   3   40.40    3.60
   6  -1   3   39.60    3.90
   6  -1   3   41.20    3.70
  -7   1  -3   20.10    2.30
  -7   1  -3   18.30    2.50
  -7   1  -3   17.30    3.00
  -7   1  -3   20.30    2.60
   7  -1   3   20.90    2.60
   7  -1   3   17.30    3.00
   7  -1   3   15.50    2.90
   7  -1   3   11.90    2.30
   7  -1   3   14.70    3.20
   7  -1   3   15.90    3.10
  -8   1  -3    2.70    2.50
  -8   1  -3    2.20    2.10
  -8   1  -3    2.10    2.10
  -8   1  -3    4.40    1.90
   8  -1   3    3.10    2.10
   8  -1   3    1.90    1.80
   8  -1   3    2.80    2.80
   8  -1   3    1.20    2.70
   8  -1   3    2.10    2.60
  -9   1  -3   -0.90    2.20
  -9   1  -3    0.70    2.00
  -9   1  -3   -1.40    2.50
  -9   1  -3    2.70    1.80
   9  -1   3   -2.40    2.70
   9  -1   3    1.90    2.20
   9  -1   3    1.60    2.90
 -10   1  -3   13.60    2.20
 -10   1  -3   12.60    2.70
 -10   1  -3   18.90    2.90
  10  -1   3   15.50    2.80
  10  -1   3   16.80    4.20
[truncated: 852,941 more chars]
